# Supplementary material for: Aerosol emission rates from breathing, speaking, and speaking with a surgical mask
Source: Front Public Health. 2026 Jul 13;14:1833687. doi: 10.3389/fpubh.2026.1833687 (PMC13402430; doi:10.3389/fpubh.2026.1833687)
Supplement: Supplementary file 1 [file Data_Sheet_1.xlsx]

## Sheet: Sheet1
Proband	Task	particle diameter (µm)	start (s)	end (s)	Anemometer (m/s)	Baseline (P/l)	Emissionrate (P/s)	ER σ (P/s)	ER low (P/s)	ER upp (P/s)	p	Distribution	Wateremission (mg/s)	Partikle/Water (P/mg)	file
P1	Breathing	0.25 µm (50, 150, 300)	6206	7408		19	-127	120	-368	-11	0.746609	LogNormalDistribution[4.846341217157253, 0.8631377586789195]	6.35133	-19.9958	Kl~02~Breathing~0.25 µm (50, 150, 300)
P1	Breathing	0.41 µm (50, 150, 300)	6206	7408		7	46	17	26	77	0.999735	LogNormalDistribution[3.832820657111489, 0.2574967629683736]	6.35133	7.24258	Kl~02~Breathing~0.41 µm (50, 150, 300)
P1	Breathing	0.80 µm (50, 150, 300)	6206	7408		3	-4	32	-65	42	0.997645	LogNormalDistribution[3.3013476117765546, 0.39141097612386144]	6.35133	-0.62979	Kl~02~Breathing~0.80 µm (50, 150, 300)
P1	Breathing	1.57 µm (50, 150, 300)	6206	7408		4	-3	38	-63	28	0.992678	LogNormalDistribution[2.781067709652692, 0.6871531742222103]	6.35133	-0.472342	Kl~02~Breathing~1.57 µm (50, 150, 300)
P1	Breathing	2.99 µm (50, 150, 300)	6206	7408		0	6	13	-8	33	0.953304	LogNormalDistribution[1.9501403226041947, 0.7569251324125228]	6.35133	0.944684	Kl~02~Breathing~2.99 µm (50, 150, 300)
P1	Breathing	6.64 µm (50, 150, 300)	6206	7408		0	0	0	0	0	1		6.35133	0	Kl~02~Breathing~6.64 µm (50, 150, 300)
P1	Breathing	12.80 µm (50, 150, 300)	6206	7408		0	0	0	0	0	1		6.35133	0	Kl~02~Breathing~12.80 µm (50, 150, 300)
P1	Breathing	25.15 µm (50, 150, 300)	6206	7408		0	0	0	0	0	1		6.35133	0	Kl~02~Breathing~25.15 µm (50, 150, 300)
P1	Breathing	29.91 µm (50, 150, 300)	6206	7408		0	0	0	0	0	1		6.35133	0	Kl~02~Breathing~29.91 µm (50, 150, 300)
P1	Breathing	Droplets (50, 150, 300)	6206	7408		0	0	0	0	0	1		6.35133	0	Kl~02~Breathing~Droplets (50, 150, 300)
P1	Breathing	Aerosol (50, 150, 300)	6206	7408		33	-98	171	-391	50	0.510919	LogNormalDistribution[3.3435330446722906, 1.4352431381412123]	6.35133	-15.4298	Kl~02~Breathing~Aerosol (50, 150, 300)
P1	Speaking	0.25 µm (50, 150, 300)	4010	5236		12	24	78	-97	133	0.943609	LogNormalDistribution[3.8829192384179803, 1.0013123844485297]	8.70055	2.75845	Kl~02~Speaking~0.25 µm (50, 150, 300)
P1	Speaking	0.41 µm (50, 150, 300)	4010	5236		10	24	63	-56	131	0.944413	LogNormalDistribution[3.65362063539399, 0.9250152051689011]	8.70055	2.75845	Kl~02~Speaking~0.41 µm (50, 150, 300)
P1	Speaking	0.80 µm (50, 150, 300)	4010	5236		3	-18	15	-30	8	0.99979	LogNormalDistribution[2.106484821490657, 1.006167032530213]	8.70055	-2.06883	Kl~02~Speaking~0.80 µm (50, 150, 300)
P1	Speaking	1.57 µm (50, 150, 300)	4010	5236		5	-6	65	-87	114	0.958721	LogNormalDistribution[3.209933497365619, 1.4419901231204295]	8.70055	-0.689611	Kl~02~Speaking~1.57 µm (50, 150, 300)
P1	Speaking	2.99 µm (50, 150, 300)	4010	5236		0	-1	7	-11	8	0.989917	LogNormalDistribution[0.8439363017326028, 1.0830364234145566]	8.70055	-0.114935	Kl~02~Speaking~2.99 µm (50, 150, 300)
P1	Speaking	6.64 µm (50, 150, 300)	4010	5236		0	0	1	-3	1	0.999992	LogNormalDistribution[-20.591049843119603, 26.394669984447926]	8.70055	0	Kl~02~Speaking~6.64 µm (50, 150, 300)
P1	Speaking	12.80 µm (50, 150, 300)	4010	5236		0	0	0	0	0	1		8.70055	0	Kl~02~Speaking~12.80 µm (50, 150, 300)
P1	Speaking	25.15 µm (50, 150, 300)	4010	5236		0	0	0	0	0	1		8.70055	0	Kl~02~Speaking~25.15 µm (50, 150, 300)
P1	Speaking	29.91 µm (50, 150, 300)	4010	5236		0	0	0	0	0	1		8.70055	0	Kl~02~Speaking~29.91 µm (50, 150, 300)
P1	Speaking	Droplets (50, 150, 300)	4010	5236		0	0	1	-3	1	0.999992	LogNormalDistribution[-20.591697952870874, 26.40976736465753]	8.70055	0	Kl~02~Speaking~Droplets (50, 150, 300)
P1	Speaking	Aerosol (50, 150, 300)	4010	5236		31	22	100	-66	215	0.879504	LogNormalDistribution[3.671150338430134, 1.222336007884257]	8.70055	2.52858	Kl~02~Speaking~Aerosol (50, 150, 300)
P10	Breathing	Aerosol (50, 150, 300)	6635	7852		39	21	124	-256	147	0.776673	LogNormalDistribution[4.293329811003901, 0.7433313870091198]	3.95503	5.3097	Qu~17~Breathing~Aerosol (50, 150, 300)
P10	Breathing	0.25 µm (50, 150, 300)	6635	7852		16	-14	63	-103	82	0.973586	LogNormalDistribution[3.5667867853892306, 0.9859721218645516]	3.95503	-3.5398	Qu~17~Breathing~0.25 µm (50, 150, 300)
P10	Breathing	0.41 µm (50, 150, 300)	6635	7852		14	41	115	-222	153	0.749047	LogNormalDistribution[4.406474688943444, 0.6480747231670342]	3.95503	10.3666	Qu~17~Breathing~0.41 µm (50, 150, 300)
P10	Breathing	0.80 µm (50, 150, 300)	6635	7852		4	-27	23	-50	16	0.999221	LogNormalDistribution[2.6508212738104695, 0.9705462229368189]	3.95503	-6.82676	Qu~17~Breathing~0.80 µm (50, 150, 300)
P10	Breathing	1.57 µm (50, 150, 300)	6635	7852		4	22	41	-33	81	0.994176	LogNormalDistribution[3.5954419946575022, 0.6864298863611091]	3.95503	5.56254	Qu~17~Breathing~1.57 µm (50, 150, 300)
P10	Breathing	2.99 µm (50, 150, 300)	6635	7852		0	-5	9	-18	6	0.981387	LogNormalDistribution[0.9379336207985407, 1.0916154778029323]	3.95503	-1.26421	Qu~17~Breathing~2.99 µm (50, 150, 300)
P10	Breathing	6.64 µm (50, 150, 300)	6635	7852		0	1	1	-2	3	0.999981	LogNormalDistribution[-0.1604706134478433, 1.1001956563184672]	3.95503	0.252843	Qu~17~Breathing~6.64 µm (50, 150, 300)
P10	Breathing	12.80 µm (50, 150, 300)	6635	7852		0	0	0	0	0	1		3.95503	0	Qu~17~Breathing~12.80 µm (50, 150, 300)
P10	Breathing	25.15 µm (50, 150, 300)	6635	7852		0	0	0	0	0	1		3.95503	0	Qu~17~Breathing~25.15 µm (50, 150, 300)
P10	Breathing	29.91 µm (50, 150, 300)	6635	7852		0	0	0	0	0	1		3.95503	0	Qu~17~Breathing~29.91 µm (50, 150, 300)
P10	Breathing	Droplets (50, 150, 300)	6635	7852		0	1	1	-2	3	0.999981	LogNormalDistribution[-0.1812782339130765, 1.102865416525141]	3.95503	0.252843	Qu~17~Breathing~Droplets (50, 150, 300)
P10	Speaking	Aerosol (50, 150, 300)	4614	5820		35	410	161	96	546	0.565755	LogNormalDistribution[6.029269008549684, 0.27015505177292776]	6.47669	63.3039	Qu~17~Speaking~Aerosol (50, 150, 300)
P10	Speaking	0.25 µm (50, 150, 300)	4614	5820		17	169	119	-32	322	0.782727	LogNormalDistribution[5.176264465502066, 0.46357948819782036]	6.47669	26.0936	Qu~17~Speaking~0.25 µm (50, 150, 300)
P10	Speaking	0.41 µm (50, 150, 300)	4614	5820		10	231	61	132	310	0.956223	LogNormalDistribution[5.441620927088842, 0.17449561677740374]	6.47669	35.6663	Qu~17~Speaking~0.41 µm (50, 150, 300)
P10	Speaking	0.80 µm (50, 150, 300)	4614	5820		3	35	54	-80	93	0.966939	LogNormalDistribution[3.8828795341916957, 0.6205129361824917]	6.47669	5.40399	Qu~17~Speaking~0.80 µm (50, 150, 300)
P10	Speaking	1.57 µm (50, 150, 300)	4614	5820		6	-41	36	-87	22	0.991856	LogNormalDistribution[3.3459643092468343, 0.6922317637527461]	6.47669	-6.33039	Qu~17~Speaking~1.57 µm (50, 150, 300)
P10	Speaking	2.99 µm (50, 150, 300)	4614	5820		0	5	4	-2	12	0.99933	LogNormalDistribution[1.6540364201951023, 0.6138552604445106]	6.47669	0.771999	Qu~17~Speaking~2.99 µm (50, 150, 300)
P10	Speaking	6.64 µm (50, 150, 300)	4614	5820		0	-2	1	-4	0	0.999998	LogNormalDistribution[-34.642765294510326, 0.6527495304180829]	6.47669	-0.308799	Qu~17~Speaking~6.64 µm (50, 150, 300)
P10	Speaking	12.80 µm (50, 150, 300)	4614	5820		0	0	0	0	0	1		6.47669	0	Qu~17~Speaking~12.80 µm (50, 150, 300)
P10	Speaking	25.15 µm (50, 150, 300)	4614	5820		0	0	0	0	0	1		6.47669	0	Qu~17~Speaking~25.15 µm (50, 150, 300)
P10	Speaking	29.91 µm (50, 150, 300)	4614	5820		0	0	0	0	0	1		6.47669	0	Qu~17~Speaking~29.91 µm (50, 150, 300)
P10	Speaking	Droplets (50, 150, 300)	4614	5820		0	-2	1	-4	0	0.999998	LogNormalDistribution[-34.693459580540704, 0.6724470178212288]	6.47669	-0.308799	Qu~17~Speaking~Droplets (50, 150, 300)
P10	Speaking with mask	0.25 µm (50, 150, 300)	9133	10355		6	595	67	532	719	0.97084	LogNormalDistribution[6.397364971394187, 0.08773455555312894]	4.30338	138.264	Qu~17~Speaking with mask~0.25 µm (50, 150, 300)
P10	Speaking with mask	0.41 µm (50, 150, 300)	9133	10355		1	488	86	318	628	0.911527	LogNormalDistribution[6.200598499191395, 0.098909562814361]	4.30338	113.399	Qu~17~Speaking with mask~0.41 µm (50, 150, 300)
P10	Speaking with mask	0.80 µm (50, 150, 300)	9133	10355		2	36	16	6	59	0.999674	LogNormalDistribution[3.6151351805751157, 0.26778818267076465]	4.30338	8.36552	Qu~17~Speaking with mask~0.80 µm (50, 150, 300)
P10	Speaking with mask	1.57 µm (50, 150, 300)	9133	10355		2	28	23	-15	49	0.998626	LogNormalDistribution[3.369353858510193, 0.30172039957786917]	4.30338	6.50652	Qu~17~Speaking with mask~1.57 µm (50, 150, 300)
P10	Speaking with mask	2.99 µm (50, 150, 300)	9133	10355		0	-8	2	-11	-5	0.999948		4.30338	-1.85901	Qu~17~Speaking with mask~2.99 µm (50, 150, 300)
P10	Speaking with mask	6.64 µm (50, 150, 300)	9133	10355		0	0	1	-3	1	0.999992	LogNormalDistribution[-20.7809882093455, 25.82916589586858]	4.30338	0	Qu~17~Speaking with mask~6.64 µm (50, 150, 300)
P10	Speaking with mask	12.80 µm (50, 150, 300)	9133	10355		0	0	0	0	0	1		4.30338	0	Qu~17~Speaking with mask~12.80 µm (50, 150, 300)
P10	Speaking with mask	25.15 µm (50, 150, 300)	9133	10355		0	0	0	0	0	1		4.30338	0	Qu~17~Speaking with mask~25.15 µm (50, 150, 300)
P10	Speaking with mask	29.91 µm (50, 150, 300)	9133	10355		0	0	0	0	0	1		4.30338	0	Qu~17~Speaking with mask~29.91 µm (50, 150, 300)
P10	Speaking with mask	Aerosol (50, 150, 300)	9133	10355		13	1125	161	823	1407	0.699631	LogNormalDistribution[7.035708268073647, 0.0978943676987735]	4.30338	261.423	Qu~17~Speaking with mask~Aerosol (50, 150, 300)
P10	Speaking with mask	Droplets (50, 150, 300)	9133	10355		0	0	1	-3	1	0.999992	LogNormalDistribution[-20.371677385985233, 25.866672626843396]	4.30338	0	Qu~17~Speaking with mask~Droplets (50, 150, 300)
P11	Breathing	Aerosol (50, 150, 300)	6927	8129		42	86	191	-239	257	0.440167	LogNormalDistribution[4.914023573834024, 0.6181050274836437]	5.96245	14.4236	Qu~18~Breathing~Aerosol (50, 150, 300)
P11	Breathing	0.25 µm (50, 150, 300)	6927	8129		19	15	151	-202	208	0.496909	LogNormalDistribution[4.193146401446299, 1.048103017752316]	5.96245	2.51575	Qu~18~Breathing~0.25 µm (50, 150, 300)
P11	Breathing	0.41 µm (50, 150, 300)	6927	8129		13	30	75	-117	89	0.935214	LogNormalDistribution[3.986613828359601, 0.6107581829298483]	5.96245	5.03149	Qu~18~Breathing~0.41 µm (50, 150, 300)
P11	Breathing	0.80 µm (50, 150, 300)	6927	8129		2	56	27	18	98	0.997932	LogNormalDistribution[4.017995774839055, 0.27064711765278976]	5.96245	9.39212	Qu~18~Breathing~0.80 µm (50, 150, 300)
P11	Breathing	1.57 µm (50, 150, 300)	6927	8129		7	-12	48	-105	45	0.982233	LogNormalDistribution[2.9036536295778945, 0.8761913730962495]	5.96245	-2.0126	Qu~18~Breathing~1.57 µm (50, 150, 300)
P11	Breathing	2.99 µm (50, 150, 300)	6927	8129		1	-14	7	-27	-4	0.997408	LogNormalDistribution[2.0297657873526003, 0.3487719629896907]	5.96245	-2.34803	Qu~18~Breathing~2.99 µm (50, 150, 300)
P11	Breathing	6.64 µm (50, 150, 300)	6927	8129		0	1	2	-3	3	0.999977	LogNormalDistribution[0.14824373967265742, 0.7663187477343528]	5.96245	0.167716	Qu~18~Breathing~6.64 µm (50, 150, 300)
P11	Breathing	12.80 µm (50, 150, 300)	6927	8129		0	0	0	0	0	1		5.96245	0	Qu~18~Breathing~12.80 µm (50, 150, 300)
P11	Breathing	25.15 µm (50, 150, 300)	6927	8129		0	0	0	0	0	1		5.96245	0	Qu~18~Breathing~25.15 µm (50, 150, 300)
P11	Breathing	29.91 µm (50, 150, 300)	6927	8129		0	0	0	0	0	1		5.96245	0	Qu~18~Breathing~29.91 µm (50, 150, 300)
P11	Breathing	Droplets (50, 150, 300)	6927	8129		0	1	2	-3	3	0.999977	LogNormalDistribution[0.13399864997157815, 0.7677441636169928]	5.96245	0.167716	Qu~18~Breathing~Droplets (50, 150, 300)
P11	Speaking	Aerosol (50, 150, 300)	4058	5259		42	427	123	226	576	0.822347	LogNormalDistribution[6.042425337498014, 0.24165995284373382]	11.2176	38.0651	Qu~18~Speaking~Aerosol (50, 150, 300)
P11	Speaking	0.25 µm (50, 150, 300)	4058	5259		13	349	107	250	540	0.867485	LogNormalDistribution[5.865474476347352, 0.21591876565940935]	11.2176	31.1118	Qu~18~Speaking~0.25 µm (50, 150, 300)
P11	Speaking	0.41 µm (50, 150, 300)	4058	5259		17	54	114	-195	173	0.788741	LogNormalDistribution[4.385005195211203, 0.754043332799555]	11.2176	4.81385	Qu~18~Speaking~0.41 µm (50, 150, 300)
P11	Speaking	0.80 µm (50, 150, 300)	4058	5259		5	-16	29	-61	13	0.997015	LogNormalDistribution[1.6522789408970768, 1.2499105945938924]	11.2176	-1.42633	Qu~18~Speaking~0.80 µm (50, 150, 300)
P11	Speaking	1.57 µm (50, 150, 300)	4058	5259		7	22	93	-135	149	0.896625	LogNormalDistribution[4.0195622379903515, 0.8683930328950066]	11.2176	1.9612	Qu~18~Speaking~1.57 µm (50, 150, 300)
P11	Speaking	2.99 µm (50, 150, 300)	4058	5259		1	-17	15	-36	8	0.932178	LogNormalDistribution[2.182564940352295, 1.0680453224665634]	11.2176	-1.51547	Qu~18~Speaking~2.99 µm (50, 150, 300)
P11	Speaking	6.64 µm (50, 150, 300)	4058	5259		0	1	2	-2	4	0.99998	LogNormalDistribution[0.22123094566329868, 1.0717549194154135]	11.2176	0.0891454	Qu~18~Speaking~6.64 µm (50, 150, 300)
P11	Speaking	12.80 µm (50, 150, 300)	4058	5259		0	-1	1	-3	0	0.999994	LogNormalDistribution[-35.560321619962345, 0.8168732883984731]	11.2176	-0.0891454	Qu~18~Speaking~12.80 µm (50, 150, 300)
P11	Speaking	25.15 µm (50, 150, 300)	4058	5259		0	0	0	0	0	1		11.2176	0	Qu~18~Speaking~25.15 µm (50, 150, 300)
P11	Speaking	29.91 µm (50, 150, 300)	4058	5259		0	0	0	0	0	1		11.2176	0	Qu~18~Speaking~29.91 µm (50, 150, 300)
P11	Speaking	Droplets (50, 150, 300)	4058	5259		0	0	2	-3	3	0.99998	LogNormalDistribution[-0.13485916163055647, 1.3629750559227665]	11.2176	0	Qu~18~Speaking~Droplets (50, 150, 300)
P11	Speaking with mask	0.25 µm (50, 150, 300)	9464	10668		9	264	248	-259	548	0.109669	LogNormalDistribution[5.594550063979697, 0.6497498313548484]	8.31043	31.7673	Qu~18~Speaking with mask~0.25 µm (50, 150, 300)
P11	Speaking with mask	0.41 µm (50, 150, 300)	9464	10668		9	172	98	-22	265	0.877125	LogNormalDistribution[5.190727000922336, 0.34236050997852324]	8.31043	20.6969	Qu~18~Speaking with mask~0.41 µm (50, 150, 300)
P11	Speaking with mask	0.80 µm (50, 150, 300)	9464	10668		3	25	43	-51	80	0.991518	LogNormalDistribution[3.5164658161280826, 0.624867641514004]	8.31043	3.00827	Qu~18~Speaking with mask~0.80 µm (50, 150, 300)
P11	Speaking with mask	1.57 µm (50, 150, 300)	9464	10668		3	47	52	-54	116	0.977193	LogNormalDistribution[3.990904613512169, 0.6171274416771002]	8.31043	5.65554	Qu~18~Speaking with mask~1.57 µm (50, 150, 300)
P11	Speaking with mask	2.99 µm (50, 150, 300)	9464	10668		0	-8	10	-24	10	0.984026	LogNormalDistribution[2.1329950659677297, 0.4952853822552157]	8.31043	-0.962645	Qu~18~Speaking with mask~2.99 µm (50, 150, 300)
P11	Speaking with mask	6.64 µm (50, 150, 300)	9464	10668		0	-3	2	-6	0	0.999964	LogNormalDistribution[-33.92290202096358, 0.8365844760895609]	8.31043	-0.360992	Qu~18~Speaking with mask~6.64 µm (50, 150, 300)
P11	Speaking with mask	12.80 µm (50, 150, 300)	9464	10668		0	0	0	0	0	1		8.31043	0	Qu~18~Speaking with mask~12.80 µm (50, 150, 300)
P11	Speaking with mask	25.15 µm (50, 150, 300)	9464	10668		0	0	0	0	0	1		8.31043	0	Qu~18~Speaking with mask~25.15 µm (50, 150, 300)
P11	Speaking with mask	29.91 µm (50, 150, 300)	9464	10668		0	0	0	0	0	1		8.31043	0	Qu~18~Speaking with mask~29.91 µm (50, 150, 300)
P11	Speaking with mask	Aerosol (50, 150, 300)	9464	10668		24	513	395	-406	912	0.00453931	LogNormalDistribution[6.266771168472729, 0.4953499798361416]	8.31043	61.7296	Qu~18~Speaking with mask~Aerosol (50, 150, 300)
P11	Speaking with mask	Droplets (50, 150, 300)	9464	10668		0	-3	2	-6	0	0.999964	LogNormalDistribution[-33.98382756376126, 0.7709355005267691]	8.31043	-0.360992	Qu~18~Speaking with mask~Droplets (50, 150, 300)
P12	Breathing	Aerosol (50, 150, 300)	6116	7321		34	589	354	53	1101	0.0566099	LogNormalDistribution[6.35075915581062, 0.5113997104679151]	5.46943	107.689	Qu~19~Breathing~Aerosol (50, 150, 300)
P12	Breathing	0.25 µm (50, 150, 300)	6116	7321		17	335	203	-14	604	0.25172	LogNormalDistribution[5.8222180170010756, 0.4687963197766601]	5.46943	61.2495	Qu~19~Breathing~0.25 µm (50, 150, 300)
P12	Breathing	0.41 µm (50, 150, 300)	6116	7321		11	177	135	-77	394	0.775429	LogNormalDistribution[5.204342019784129, 0.559864455190781]	5.46943	32.3617	Qu~19~Breathing~0.41 µm (50, 150, 300)
P12	Breathing	0.80 µm (50, 150, 300)	6116	7321		4	-4	63	-115	78	0.956841	LogNormalDistribution[3.015474810529597, 1.0245658733591863]	5.46943	-0.731338	Qu~19~Breathing~0.80 µm (50, 150, 300)
P12	Breathing	1.57 µm (50, 150, 300)	6116	7321		3	59	43	-2	121	0.989709	LogNormalDistribution[4.090512834709242, 0.5885625032030206]	5.46943	10.7872	Qu~19~Breathing~1.57 µm (50, 150, 300)
P12	Breathing	2.99 µm (50, 150, 300)	6116	7321		0	8	7	-7	21	0.995599	LogNormalDistribution[2.0990935611052115, 0.3505208694752572]	5.46943	1.46268	Qu~19~Breathing~2.99 µm (50, 150, 300)
P12	Breathing	6.64 µm (50, 150, 300)	6116	7321		0	0	4	-8	8	0.999678	LogNormalDistribution[-0.1831500805937585, 1.7842439333574087]	5.46943	0	Qu~19~Breathing~6.64 µm (50, 150, 300)
P12	Breathing	12.80 µm (50, 150, 300)	6116	7321		0	0	0	0	0	1		5.46943	0	Qu~19~Breathing~12.80 µm (50, 150, 300)
P12	Breathing	25.15 µm (50, 150, 300)	6116	7321		0	0	0	0	0	1		5.46943	0	Qu~19~Breathing~25.15 µm (50, 150, 300)
P12	Breathing	29.91 µm (50, 150, 300)	6116	7321		0	0	0	0	0	1		5.46943	0	Qu~19~Breathing~29.91 µm (50, 150, 300)
P12	Breathing	Droplets (50, 150, 300)	6116	7321		0	0	4	-8	8	0.999678	LogNormalDistribution[-0.14515442067854936, 1.7384978743160266]	5.46943	0	Qu~19~Breathing~Droplets (50, 150, 300)
P12	Speaking	Aerosol (50, 150, 300)	3664	4888		24	681	151	431	942	0.69485	LogNormalDistribution[6.537544136404982, 0.16017770897085773]	2.84054	239.743	Qu~19~Speaking~Aerosol (50, 150, 300)
P12	Speaking	0.25 µm (50, 150, 300)	3664	4888		8	526	144	247	779	0.624075	LogNormalDistribution[6.281497639839896, 0.15399985421645282]	2.84054	185.176	Qu~19~Speaking~0.25 µm (50, 150, 300)
P12	Speaking	0.41 µm (50, 150, 300)	3664	4888		10	135	77	16	287	0.93155	LogNormalDistribution[4.894148581410557, 0.2525650044264497]	2.84054	47.5262	Qu~19~Speaking~0.41 µm (50, 150, 300)
P12	Speaking	0.80 µm (50, 150, 300)	3664	4888		2	24	61	-37	153	0.948267	LogNormalDistribution[3.7825278549087393, 0.943644598996627]	2.84054	8.4491	Qu~19~Speaking~0.80 µm (50, 150, 300)
P12	Speaking	1.57 µm (50, 150, 300)	3664	4888		3	-4	41	-58	50	0.987142	LogNormalDistribution[2.782593766621464, 1.1153843727542554]	2.84054	-1.40818	Qu~19~Speaking~1.57 µm (50, 150, 300)
P12	Speaking	2.99 µm (50, 150, 300)	3664	4888		0	-3	4	-10	2	0.9994	LogNormalDistribution[0.36909157989758073, 0.7570716361914173]	2.84054	-1.05614	Qu~19~Speaking~2.99 µm (50, 150, 300)
P12	Speaking	6.64 µm (50, 150, 300)	3664	4888		0	0	0	0	0	1		2.84054	0	Qu~19~Speaking~6.64 µm (50, 150, 300)
P12	Speaking	12.80 µm (50, 150, 300)	3664	4888		0	0	0	0	0	1		2.84054	0	Qu~19~Speaking~12.80 µm (50, 150, 300)
P12	Speaking	25.15 µm (50, 150, 300)	3664	4888		0	0	0	0	0	1		2.84054	0	Qu~19~Speaking~25.15 µm (50, 150, 300)
P12	Speaking	29.91 µm (50, 150, 300)	3664	4888		0	0	0	0	0	1		2.84054	0	Qu~19~Speaking~29.91 µm (50, 150, 300)
P12	Speaking	Droplets (50, 150, 300)	3664	4888		0	0	0	0	0	1		2.84054	0	Qu~19~Speaking~Droplets (50, 150, 300)
P12	Speaking with mask	0.25 µm (50, 150, 300)	9035	10245		16	460	361	-123	1073	0.000988535	LogNormalDistribution[6.101569560056596, 0.5335352846816274]	3.76071	122.317	Qu~19~Speaking with mask~0.25 µm (50, 150, 300)
P12	Speaking with mask	0.41 µm (50, 150, 300)	9035	10245		11	204	129	4	384	0.716294	LogNormalDistribution[5.282618917975468, 0.5708042544764268]	3.76071	54.2451	Qu~19~Speaking with mask~0.41 µm (50, 150, 300)
P12	Speaking with mask	0.80 µm (50, 150, 300)	9035	10245		2	64	39	-2	111	0.990553	LogNormalDistribution[4.174061529564728, 0.41991757422912607]	3.76071	17.0181	Qu~19~Speaking with mask~0.80 µm (50, 150, 300)
P12	Speaking with mask	1.57 µm (50, 150, 300)	9035	10245		6	-7	112	-215	105	0.660716	LogNormalDistribution[3.961877028503318, 0.694503121058047]	3.76071	-1.86135	Qu~19~Speaking with mask~1.57 µm (50, 150, 300)
P12	Speaking with mask	2.99 µm (50, 150, 300)	9035	10245		0	-1	7	-12	8	0.992719	LogNormalDistribution[1.2144979978037655, 0.8632725566165992]	3.76071	-0.265907	Qu~19~Speaking with mask~2.99 µm (50, 150, 300)
P12	Speaking with mask	6.64 µm (50, 150, 300)	9035	10245		0	3	2	-1	5	0.999925	LogNormalDistribution[1.0966217983319464, 0.433268845544153]	3.76071	0.797722	Qu~19~Speaking with mask~6.64 µm (50, 150, 300)
P12	Speaking with mask	12.80 µm (50, 150, 300)	9035	10245		0	-1	1	-3	0	0.999994	LogNormalDistribution[-35.64976434995512, 0.8749959437131597]	3.76071	-0.265907	Qu~19~Speaking with mask~12.80 µm (50, 150, 300)
P12	Speaking with mask	25.15 µm (50, 150, 300)	9035	10245		0	0	0	0	0	1		3.76071	0	Qu~19~Speaking with mask~25.15 µm (50, 150, 300)
P12	Speaking with mask	29.91 µm (50, 150, 300)	9035	10245		0	0	0	0	0	1		3.76071	0	Qu~19~Speaking with mask~29.91 µm (50, 150, 300)
P12	Speaking with mask	Aerosol (50, 150, 300)	9035	10245		32	776	531	-264	1372	1.63793e-06	LogNormalDistribution[6.6802269222580675, 0.3859459563849449]	3.76071	206.344	Qu~19~Speaking with mask~Aerosol (50, 150, 300)
P12	Speaking with mask	Droplets (50, 150, 300)	9035	10245		0	2	3	-4	4	0.999894	LogNormalDistribution[0.8618503714688056, 0.5177548267755714]	3.76071	0.531815	Qu~19~Speaking with mask~Droplets (50, 150, 300)
P13	Breathing	Aerosol (50, 150, 300)	6063	7278		43	119	151	-182	294	0.611143	LogNormalDistribution[4.94695970822564, 0.6615725296344079]	7.49066	15.8865	Qu~02~Breathing~Aerosol (50, 150, 300)
P13	Breathing	0.25 µm (50, 150, 300)	6063	7278		36	72	111	-110	196	0.799362	LogNormalDistribution[4.568155358310177, 0.6175298524487559]	7.49066	9.61197	Qu~02~Breathing~0.25 µm (50, 150, 300)
P13	Breathing	0.41 µm (50, 150, 300)	6063	7278		4	29	32	-28	71	0.995705	LogNormalDistribution[3.56521598970577, 0.5183384838889369]	7.49066	3.87149	Qu~02~Breathing~0.41 µm (50, 150, 300)
P13	Breathing	0.80 µm (50, 150, 300)	6063	7278		1	13	18	-24	34	0.999613	LogNormalDistribution[2.704197831297643, 0.5663055521871347]	7.49066	1.73549	Qu~02~Breathing~0.80 µm (50, 150, 300)
P13	Breathing	1.57 µm (50, 150, 300)	6063	7278		2	9	38	-56	79	0.993865	LogNormalDistribution[2.912252464051801, 0.8552991014381173]	7.49066	1.2015	Qu~02~Breathing~1.57 µm (50, 150, 300)
P13	Breathing	2.99 µm (50, 150, 300)	6063	7278		0	-4	6	-15	0	0.996705	LogNormalDistribution[-34.31577408995711, 1.034246629248722]	7.49066	-0.533998	Qu~02~Breathing~2.99 µm (50, 150, 300)
P13	Breathing	6.64 µm (50, 150, 300)	6063	7278		0	0	0	0	0	1		7.49066	0	Qu~02~Breathing~6.64 µm (50, 150, 300)
P13	Breathing	12.80 µm (50, 150, 300)	6063	7278		0	0	0	0	0	1		7.49066	0	Qu~02~Breathing~12.80 µm (50, 150, 300)
P13	Breathing	25.15 µm (50, 150, 300)	6063	7278		0	0	0	0	0	1		7.49066	0	Qu~02~Breathing~25.15 µm (50, 150, 300)
P13	Breathing	29.91 µm (50, 150, 300)	6063	7278		0	0	0	0	0	1		7.49066	0	Qu~02~Breathing~29.91 µm (50, 150, 300)
P13	Breathing	Droplets (50, 150, 300)	6063	7278		0	0	0	0	0	1		7.49066	0	Qu~02~Breathing~Droplets (50, 150, 300)
P13	Speaking	0.25 µm (50, 150, 300)	3612	4826		14	-39	46	-128	3	0.989031	LogNormalDistribution[1.7857757421747484, 1.6879884892484238]	14.9865	-2.60235	Qu~02~Speaking~0.25 µm (50, 150, 300)
P13	Speaking	0.41 µm (50, 150, 300)	3612	4826		6	50	54	-57	94	0.96495	LogNormalDistribution[4.004796566854094, 0.2978822263522867]	14.9865	3.33634	Qu~02~Speaking~0.41 µm (50, 150, 300)
P13	Speaking	0.80 µm (50, 150, 300)	3612	4826		1	24	21	-5	55	0.998475	LogNormalDistribution[3.1851271242426225, 0.47926363451190734]	14.9865	1.60144	Qu~02~Speaking~0.80 µm (50, 150, 300)
P13	Speaking	1.57 µm (50, 150, 300)	3612	4826		2	37	26	-4	74	0.997931	LogNormalDistribution[3.611513714107382, 0.4781604575973104]	14.9865	2.46889	Qu~02~Speaking~1.57 µm (50, 150, 300)
P13	Speaking	2.99 µm (50, 150, 300)	3612	4826		0	-8	4	-12	0	0.998182	LogNormalDistribution[-17.708178330278184, 25.13612029788979]	14.9865	-0.533815	Qu~02~Speaking~2.99 µm (50, 150, 300)
P13	Speaking	6.64 µm (50, 150, 300)	3612	4826		0	0	0	0	0	1		14.9865	0	Qu~02~Speaking~6.64 µm (50, 150, 300)
P13	Speaking	12.80 µm (50, 150, 300)	3612	4826		0	1	1	0	3	0.999997	LogNormalDistribution[0.5418599768638966, 0.39804505242079297]	14.9865	0.0667269	Qu~02~Speaking~12.80 µm (50, 150, 300)
P13	Speaking	25.15 µm (50, 150, 300)	3612	4826		0	0	0	0	0	1		14.9865	0	Qu~02~Speaking~25.15 µm (50, 150, 300)
P13	Speaking	29.91 µm (50, 150, 300)	3612	4826		0	0	0	0	0	1		14.9865	0	Qu~02~Speaking~29.91 µm (50, 150, 300)
P13	Speaking	Droplets (50, 150, 300)	3612	4826		0	1	1	0	3	0.999997	LogNormalDistribution[0.5418930822196242, 0.38665192574841123]	14.9865	0.0667269	Qu~02~Speaking~Droplets (50, 150, 300)
P13	Speaking	Aerosol (50, 150, 300)	3612	4826		24	63	92	-95	147	0.902702	LogNormalDistribution[4.305551085496723, 0.6229630823215555]	14.9865	4.20379	Qu~02~Speaking~Aerosol (50, 150, 300)
P14	Breathing	Aerosol (50, 150, 300)	6432	7665		16	204	140	22	394	0.585387	LogNormalDistribution[5.286325901274639, 0.5115965900743348]	3.8381	53.1514	Qu~20~Breathing~Aerosol (50, 150, 300)
P14	Breathing	0.25 µm (50, 150, 300)	6432	7665		8	124	94	8	256	0.814337	LogNormalDistribution[4.806512755733852, 0.5795241071595185]	3.8381	32.3077	Qu~20~Breathing~0.25 µm (50, 150, 300)
P14	Breathing	0.41 µm (50, 150, 300)	6432	7665		5	45	63	-48	123	0.945919	LogNormalDistribution[3.9118201202700478, 0.697359795800019]	3.8381	11.7246	Qu~20~Breathing~0.41 µm (50, 150, 300)
P14	Breathing	0.80 µm (50, 150, 300)	6432	7665		0	46	23	9	84	0.998057	LogNormalDistribution[3.8124979493186126, 0.3360975342996869]	3.8381	11.9851	Qu~20~Breathing~0.80 µm (50, 150, 300)
P14	Breathing	1.57 µm (50, 150, 300)	6432	7665		3	-10	7	-19	2	0.999993	LogNormalDistribution[0.6370391740616644, 0.513190843258414]	3.8381	-2.60546	Qu~20~Breathing~1.57 µm (50, 150, 300)
P14	Breathing	2.99 µm (50, 150, 300)	6432	7665		0	-3	5	-10	5	0.999034	LogNormalDistribution[0.9454758800054565, 0.6613423953856385]	3.8381	-0.781638	Qu~20~Breathing~2.99 µm (50, 150, 300)
P14	Breathing	6.64 µm (50, 150, 300)	6432	7665		0	0	0	0	0	1		3.8381	0	Qu~20~Breathing~6.64 µm (50, 150, 300)
P14	Breathing	12.80 µm (50, 150, 300)	6432	7665		0	0	0	0	0	1		3.8381	0	Qu~20~Breathing~12.80 µm (50, 150, 300)
P14	Breathing	25.15 µm (50, 150, 300)	6432	7665		0	0	0	0	0	1		3.8381	0	Qu~20~Breathing~25.15 µm (50, 150, 300)
P14	Breathing	29.91 µm (50, 150, 300)	6432	7665		0	0	0	0	0	1		3.8381	0	Qu~20~Breathing~29.91 µm (50, 150, 300)
P14	Breathing	Droplets (50, 150, 300)	6432	7665		0	0	0	0	0	1		3.8381	0	Qu~20~Breathing~Droplets (50, 150, 300)
P14	Speaking	Aerosol (50, 150, 300)	3807	5022		11	770	152	582	1055	0.515436	LogNormalDistribution[6.643283497874527, 0.16580516112373483]	5.98523	128.65	Qu~20~Speaking~Aerosol (50, 150, 300)
P14	Speaking	0.25 µm (50, 150, 300)	3807	5022		8	301	92	202	473	0.835492	LogNormalDistribution[5.702515216387894, 0.2606067262974038]	5.98523	50.2904	Qu~20~Speaking~0.25 µm (50, 150, 300)
P14	Speaking	0.41 µm (50, 150, 300)	3807	5022		2	300	62	175	396	0.952883	LogNormalDistribution[5.712201339362626, 0.13767637193008675]	5.98523	50.1233	Qu~20~Speaking~0.41 µm (50, 150, 300)
P14	Speaking	0.80 µm (50, 150, 300)	3807	5022		0	109	22	90	148	0.999022	LogNormalDistribution[4.698948466750386, 0.158269736086431]	5.98523	18.2115	Qu~20~Speaking~0.80 µm (50, 150, 300)
P14	Speaking	1.57 µm (50, 150, 300)	3807	5022		1	54	7	46	66	0.999994	LogNormalDistribution[4.005282094506008, 0.1172931268493932]	5.98523	9.0222	Qu~20~Speaking~1.57 µm (50, 150, 300)
P14	Speaking	2.99 µm (50, 150, 300)	3807	5022		0	3	9	-16	12	0.986775	LogNormalDistribution[1.7753154137577538, 0.6762731486982324]	5.98523	0.501233	Qu~20~Speaking~2.99 µm (50, 150, 300)
P14	Speaking	6.64 µm (50, 150, 300)	3807	5022		0	0	0	0	0	1		5.98523	0	Qu~20~Speaking~6.64 µm (50, 150, 300)
P14	Speaking	12.80 µm (50, 150, 300)	3807	5022		0	0	0	0	0	1		5.98523	0	Qu~20~Speaking~12.80 µm (50, 150, 300)
P14	Speaking	25.15 µm (50, 150, 300)	3807	5022		0	0	0	0	0	1		5.98523	0	Qu~20~Speaking~25.15 µm (50, 150, 300)
P14	Speaking	29.91 µm (50, 150, 300)	3807	5022		0	0	0	0	0	1		5.98523	0	Qu~20~Speaking~29.91 µm (50, 150, 300)
P14	Speaking	Droplets (50, 150, 300)	3807	5022		0	0	0	0	0	1		5.98523	0	Qu~20~Speaking~Droplets (50, 150, 300)
P14	Speaking with mask	0.25 µm (50, 150, 300)	8636	9874		13	285	128	23	417	0.653633	LogNormalDistribution[5.65971698395774, 0.36024040630052545]	5.27915	53.986	Qu~20~Speaking with mask~0.25 µm (50, 150, 300)
P14	Speaking with mask	0.41 µm (50, 150, 300)	8636	9874		7	238	85	121	387	0.923289	LogNormalDistribution[5.483888411083611, 0.23325299570407287]	5.27915	45.083	Qu~20~Speaking with mask~0.41 µm (50, 150, 300)
P14	Speaking with mask	0.80 µm (50, 150, 300)	8636	9874		2	59	61	-24	166	0.955291	LogNormalDistribution[4.158670514485328, 0.6260456230646526]	5.27915	11.176	Qu~20~Speaking with mask~0.80 µm (50, 150, 300)
P14	Speaking with mask	1.57 µm (50, 150, 300)	8636	9874		5	-30	22	-65	10	0.998997	LogNormalDistribution[2.6561854767702204, 0.47404174995013254]	5.27915	-5.68273	Qu~20~Speaking with mask~1.57 µm (50, 150, 300)
P14	Speaking with mask	2.99 µm (50, 150, 300)	8636	9874		0	-3	7	-14	7	0.994407	LogNormalDistribution[0.7868064570623448, 1.1512136967596929]	5.27915	-0.568273	Qu~20~Speaking with mask~2.99 µm (50, 150, 300)
P14	Speaking with mask	6.64 µm (50, 150, 300)	8636	9874		0	-2	1	-4	0	0.999998	LogNormalDistribution[-34.86710699917264, 0.8607544388026995]	5.27915	-0.378849	Qu~20~Speaking with mask~6.64 µm (50, 150, 300)
P14	Speaking with mask	12.80 µm (50, 150, 300)	8636	9874		0	0	0	0	0	1		5.27915	0	Qu~20~Speaking with mask~12.80 µm (50, 150, 300)
P14	Speaking with mask	25.15 µm (50, 150, 300)	8636	9874		0	0	0	0	0	1		5.27915	0	Qu~20~Speaking with mask~25.15 µm (50, 150, 300)
P14	Speaking with mask	29.91 µm (50, 150, 300)	8636	9874		0	0	0	0	0	1		5.27915	0	Qu~20~Speaking with mask~29.91 µm (50, 150, 300)
P14	Speaking with mask	Aerosol (50, 150, 300)	8636	9874		27	559	162	314	843	0.510726	LogNormalDistribution[6.293871322422769, 0.21790329967808583]	5.27915	105.888	Qu~20~Speaking with mask~Aerosol (50, 150, 300)
P14	Speaking with mask	Droplets (50, 150, 300)	8636	9874		0	-2	1	-4	0	0.999998	LogNormalDistribution[-34.913692403548, 0.7975958396739283]	5.27915	-0.378849	Qu~20~Speaking with mask~Droplets (50, 150, 300)
P15	Breathing	Aerosol (50, 150, 300)	3293	4493		31	39	213	-324	333	0.383759	LogNormalDistribution[4.659259768995346, 0.7948358137087963]			Qu~03~Breathing~Aerosol (50, 150, 300)
P15	Breathing	0.25 µm (50, 150, 300)	3293	4493		12	75	114	-159	201	0.736782	LogNormalDistribution[4.594409466270072, 0.6728403667789495]			Qu~03~Breathing~0.25 µm (50, 150, 300)
P15	Breathing	0.41 µm (50, 150, 300)	3293	4493		12	-34	159	-281	182	0.546348	LogNormalDistribution[4.359600101542977, 0.9702945227056392]			Qu~03~Breathing~0.41 µm (50, 150, 300)
P15	Breathing	0.80 µm (50, 150, 300)	3293	4493		3	-6	35	-66	47	0.992323	LogNormalDistribution[2.719109702987037, 1.0451655406730647]			Qu~03~Breathing~0.80 µm (50, 150, 300)
P15	Breathing	1.57 µm (50, 150, 300)	3293	4493		4	-1	63	-110	61	0.956214	LogNormalDistribution[3.154130571022287, 0.8743420333874912]			Qu~03~Breathing~1.57 µm (50, 150, 300)
P15	Breathing	2.99 µm (50, 150, 300)	3293	4493		1	-12	10	-27	2	0.982929	LogNormalDistribution[0.6682360812445453, 1.459830036322366]			Qu~03~Breathing~2.99 µm (50, 150, 300)
P15	Breathing	6.64 µm (50, 150, 300)	3293	4493		0	-2	1	-4	0	0.999998	LogNormalDistribution[-34.699247892607424, 0.7309069096968036]			Qu~03~Breathing~6.64 µm (50, 150, 300)
P15	Breathing	12.80 µm (50, 150, 300)	3293	4493		0	0	0	0	0	1				Qu~03~Breathing~12.80 µm (50, 150, 300)
P15	Breathing	25.15 µm (50, 150, 300)	3293	4493		0	0	0	0	0	1				Qu~03~Breathing~25.15 µm (50, 150, 300)
P15	Breathing	29.91 µm (50, 150, 300)	3293	4493		0	0	0	0	0	1				Qu~03~Breathing~29.91 µm (50, 150, 300)
P15	Breathing	Droplets (50, 150, 300)	3293	4493		0	-2	1	-4	0	0.999998	LogNormalDistribution[-34.674110848522105, 0.6579413022923399]			Qu~03~Breathing~Droplets (50, 150, 300)
P15	Speaking	0.25 µm (50, 150, 300)	4983	6228		18	-68	118	-224	124	0.698147	LogNormalDistribution[4.281795923327271, 0.7578792675390124]			Qu~03~Speaking~0.25 µm (50, 150, 300)
P15	Speaking	0.41 µm (50, 150, 300)	4983	6228		12	47	58	-53	143	0.979049	LogNormalDistribution[3.9710739729743363, 0.7704669353319545]			Qu~03~Speaking~0.41 µm (50, 150, 300)
P15	Speaking	0.80 µm (50, 150, 300)	4983	6228		6	-59	29	-111	-16	0.998504	LogNormalDistribution[3.1568453500582225, 1.7839921620859247]			Qu~03~Speaking~0.80 µm (50, 150, 300)
P15	Speaking	1.57 µm (50, 150, 300)	4983	6228		6	-55	53	-141	4	0.966555	LogNormalDistribution[2.5366405543905883, 1.4320824792702511]			Qu~03~Speaking~1.57 µm (50, 150, 300)
P15	Speaking	2.99 µm (50, 150, 300)	4983	6228		0	-6	6	-15	0	0.997903	LogNormalDistribution[0.8374599533138919, 1.8747256744615224]			Qu~03~Speaking~2.99 µm (50, 150, 300)
P15	Speaking	6.64 µm (50, 150, 300)	4983	6228		0	1	1	0	3	0.999994	LogNormalDistribution[-0.035696833920073494, 0.9233839110250959]			Qu~03~Speaking~6.64 µm (50, 150, 300)
P15	Speaking	12.80 µm (50, 150, 300)	4983	6228		0	0	0	0	0	1				Qu~03~Speaking~12.80 µm (50, 150, 300)
P15	Speaking	25.15 µm (50, 150, 300)	4983	6228		0	0	0	0	0	1				Qu~03~Speaking~25.15 µm (50, 150, 300)
P15	Speaking	29.91 µm (50, 150, 300)	4983	6228		0	0	0	0	0	1				Qu~03~Speaking~29.91 µm (50, 150, 300)
P15	Speaking	Droplets (50, 150, 300)	4983	6228		0	1	1	0	3	0.999994	LogNormalDistribution[-0.02835535810992026, 0.9444301958802926]			Qu~03~Speaking~Droplets (50, 150, 300)
P15	Speaking	Aerosol (50, 150, 300)	4983	6228		42	-144	175	-365	131	0.441698	LogNormalDistribution[4.320807012420045, 0.9448222568173035]			Qu~03~Speaking~Aerosol (50, 150, 300)
P15	Speaking with mask	0.25 µm (50, 150, 300)	7425	8615		13	194	152	19	420	0.5731	LogNormalDistribution[5.196760677046261, 0.6825629336142558]			Qu~03~Speaking with mask~0.25 µm (50, 150, 300)
P15	Speaking with mask	0.41 µm (50, 150, 300)	7425	8615		6	214	103	93	357	0.823911	LogNormalDistribution[5.3398331558868835, 0.4049175180944599]			Qu~03~Speaking with mask~0.41 µm (50, 150, 300)
P15	Speaking with mask	0.80 µm (50, 150, 300)	7425	8615		2	49	35	-2	95	0.99193	LogNormalDistribution[3.930575484923013, 0.4764362849767384]			Qu~03~Speaking with mask~0.80 µm (50, 150, 300)
P15	Speaking with mask	1.57 µm (50, 150, 300)	7425	8615		3	10	34	-38	56	0.996533	LogNormalDistribution[3.2412315152411226, 0.9724435278991038]			Qu~03~Speaking with mask~1.57 µm (50, 150, 300)
P15	Speaking with mask	2.99 µm (50, 150, 300)	7425	8615		0	-6	5	-12	0	0.997744	LogNormalDistribution[0.18831035949127825, 1.9051592235632957]			Qu~03~Speaking with mask~2.99 µm (50, 150, 300)
P15	Speaking with mask	6.64 µm (50, 150, 300)	7425	8615		0	-1	1	-3	0	0.999994	LogNormalDistribution[-35.693024818204044, 0.8221646294250079]			Qu~03~Speaking with mask~6.64 µm (50, 150, 300)
P15	Speaking with mask	12.80 µm (50, 150, 300)	7425	8615		0	0	0	0	0	1				Qu~03~Speaking with mask~12.80 µm (50, 150, 300)
P15	Speaking with mask	25.15 µm (50, 150, 300)	7425	8615		0	0	0	0	0	1				Qu~03~Speaking with mask~25.15 µm (50, 150, 300)
P15	Speaking with mask	29.91 µm (50, 150, 300)	7425	8615		0	0	0	0	0	1				Qu~03~Speaking with mask~29.91 µm (50, 150, 300)
P15	Speaking with mask	Aerosol (50, 150, 300)	7425	8615		24	455	293	100	895	0.0637811	LogNormalDistribution[6.075540092471604, 0.5648044856458425]			Qu~03~Speaking with mask~Aerosol (50, 150, 300)
P15	Speaking with mask	Droplets (50, 150, 300)	7425	8615		0	-1	1	-3	0	0.999994	LogNormalDistribution[-35.68868134639617, 0.8025312223444918]			Qu~03~Speaking with mask~Droplets (50, 150, 300)
P16	Breathing	0.25 µm (50, 150, 300)	5604	6813	0.96	34	-37	237	-383	383	0.163673	LogNormalDistribution[4.299672778490144, 1.3510761384866674]	8.18271	-4.52173	Qu~04~Breathing~0.25 µm (50, 150, 300)
P16	Breathing	0.41 µm (50, 150, 300)	5604	6813	0.96	13	87	46	1	128	0.988125	LogNormalDistribution[4.423188277639934, 0.3655304919109158]	8.18271	10.6322	Qu~04~Breathing~0.41 µm (50, 150, 300)
P16	Breathing	0.80 µm (50, 150, 300)	5604	6813	0.96	1	10	27	-41	34	0.998183	LogNormalDistribution[2.8487553426244876, 0.6011660984294976]	8.18271	1.22209	Qu~04~Breathing~0.80 µm (50, 150, 300)
P16	Breathing	1.57 µm (50, 150, 300)	5604	6813	0.96	6	-48	59	-146	74	0.970298	LogNormalDistribution[4.34608787530575, 0.2227702769953424]	8.18271	-5.86603	Qu~04~Breathing~1.57 µm (50, 150, 300)
P16	Breathing	2.99 µm (50, 150, 300)	5604	6813	0.96	1	-11	5	-19	-4	0.998607	LogNormalDistribution[1.1639486637142733, 1.5588303083727457]	8.18271	-1.3443	Qu~04~Breathing~2.99 µm (50, 150, 300)
P16	Breathing	6.64 µm (50, 150, 300)	5604	6813	0.96	0	-1	2	-4	3	0.999976	LogNormalDistribution[-0.686061561981084, 1.8158548355971158]	8.18271	-0.122209	Qu~04~Breathing~6.64 µm (50, 150, 300)
P16	Breathing	12.80 µm (50, 150, 300)	5604	6813	0.96	0	-2	1	-4	-2	0.999999	LogNormalDistribution[-34.08256954977519, 0.6597517294963569]	8.18271	-0.244418	Qu~04~Breathing~12.80 µm (50, 150, 300)
P16	Breathing	25.15 µm (50, 150, 300)	5604	6813	0.96	0	0	0	0	0	1		8.18271	0	Qu~04~Breathing~25.15 µm (50, 150, 300)
P16	Breathing	29.91 µm (50, 150, 300)	5604	6813	0.96	0	0	0	0	0	1		8.18271	0	Qu~04~Breathing~29.91 µm (50, 150, 300)
P16	Breathing	Droplets (50, 150, 300)	5604	6813	0.96	0	-3	2	-7	0	0.999954	LogNormalDistribution[0.013516096617267156, 1.722808803204408]	8.18271	-0.366627	Qu~04~Breathing~Droplets (50, 150, 300)
P16	Breathing	Aerosol (50, 150, 300)	5604	6813	0.96	55	-2	317	-516	549	0.0584504	LogNormalDistribution[4.660425953499859, 1.1509313410435598]	8.18271	-0.244418	Qu~04~Breathing~Aerosol (50, 150, 300)
P16	Speaking	0.25 µm (50, 150, 300)	3543	4759	1.06	40	-102	257	-474	301	0.190434	LogNormalDistribution[4.814321240366345, 1.0810507941987109]	13.6893	-7.45107	Qu~04~Speaking~0.25 µm (50, 150, 300)
P16	Speaking	0.41 µm (50, 150, 300)	3543	4759	1.06	12	76	73	-28	178	0.959586	LogNormalDistribution[4.451275226879211, 0.7067797938098225]	13.6893	5.55178	Qu~04~Speaking~0.41 µm (50, 150, 300)
P16	Speaking	0.80 µm (50, 150, 300)	3543	4759	1.06	2	25	43	-11	103	0.987101	LogNormalDistribution[3.4168490697172085, 0.8464055539239053]	13.6893	1.82624	Qu~04~Speaking~0.80 µm (50, 150, 300)
P16	Speaking	1.57 µm (50, 150, 300)	3543	4759	1.06	8	-59	52	-106	23	0.977453	LogNormalDistribution[2.737036606521131, 1.176616803614132]	13.6893	-4.30993	Qu~04~Speaking~1.57 µm (50, 150, 300)
P16	Speaking	2.99 µm (50, 150, 300)	3543	4759	1.06	1	-11	12	-26	10	0.949458	LogNormalDistribution[1.6602720806447226, 1.3544148160490508]	13.6893	-0.803547	Qu~04~Speaking~2.99 µm (50, 150, 300)
P16	Speaking	6.64 µm (50, 150, 300)	3543	4759	1.06	0	-3	3	-8	0	0.999597	LogNormalDistribution[-0.5608061812177381, 1.878562572937202]	13.6893	-0.219149	Qu~04~Speaking~6.64 µm (50, 150, 300)
P16	Speaking	12.80 µm (50, 150, 300)	3543	4759	1.06	0	-1	1	-3	0	0.999997	LogNormalDistribution[-35.17865458604046, 0.5495288679977995]	13.6893	-0.0730497	Qu~04~Speaking~12.80 µm (50, 150, 300)
P16	Speaking	25.15 µm (50, 150, 300)	3543	4759	1.06	0	0	0	0	0	1		13.6893	0	Qu~04~Speaking~25.15 µm (50, 150, 300)
P16	Speaking	29.91 µm (50, 150, 300)	3543	4759	1.06	0	0	0	0	0	1		13.6893	0	Qu~04~Speaking~29.91 µm (50, 150, 300)
P16	Speaking	Droplets (50, 150, 300)	3543	4759	1.06	0	-5	3	-8	-1	0.999745	LogNormalDistribution[-14.007937096575096, 24.08630475750083]	13.6893	-0.365249	Qu~04~Speaking~Droplets (50, 150, 300)
P16	Speaking	Aerosol (50, 150, 300)	3543	4759	1.06	64	-79	366	-594	490	0.0388214	LogNormalDistribution[5.307118982924459, 1.1084218647404698]	13.6893	-5.77093	Qu~04~Speaking~Aerosol (50, 150, 300)
P16	Speaking with mask	0.25 µm (50, 150, 300)	7928	9141		10	295	135	96	411	0.584033	LogNormalDistribution[5.662621127513005, 0.28108570196212435]	6.09656	48.388	Qu~04~Speaking with mask~0.25 µm (50, 150, 300)
P16	Speaking with mask	0.41 µm (50, 150, 300)	7928	9141		5	139	93	-47	217	0.844137	LogNormalDistribution[4.99875281015118, 0.3731167370762963]	6.09656	22.7998	Qu~04~Speaking with mask~0.41 µm (50, 150, 300)
P16	Speaking with mask	0.80 µm (50, 150, 300)	7928	9141		3	-22	27	-63	-3	0.997029	LogNormalDistribution[4.078927419252998, 0.3044953159452658]	6.09656	-3.6086	Qu~04~Speaking with mask~0.80 µm (50, 150, 300)
P16	Speaking with mask	1.57 µm (50, 150, 300)	7928	9141		3	23	45	-56	89	0.987751	LogNormalDistribution[3.3799547068597118, 0.6908893628049875]	6.09656	3.77262	Qu~04~Speaking with mask~1.57 µm (50, 150, 300)
P16	Speaking with mask	2.99 µm (50, 150, 300)	7928	9141		0	-4	4	-8	3	0.999453	LogNormalDistribution[0.5192767098931909, 0.7489394759558038]	6.09656	-0.656108	Qu~04~Speaking with mask~2.99 µm (50, 150, 300)
P16	Speaking with mask	6.64 µm (50, 150, 300)	7928	9141		0	0	2	-2	2	0.999979	LogNormalDistribution[-0.22876615510077508, 0.9534465806162732]	6.09656	0	Qu~04~Speaking with mask~6.64 µm (50, 150, 300)
P16	Speaking with mask	12.80 µm (50, 150, 300)	7928	9141		0	0	0	0	0	1		6.09656	0	Qu~04~Speaking with mask~12.80 µm (50, 150, 300)
P16	Speaking with mask	25.15 µm (50, 150, 300)	7928	9141		0	0	0	0	0	1		6.09656	0	Qu~04~Speaking with mask~25.15 µm (50, 150, 300)
P16	Speaking with mask	29.91 µm (50, 150, 300)	7928	9141		0	0	0	0	0	1		6.09656	0	Qu~04~Speaking with mask~29.91 µm (50, 150, 300)
P16	Speaking with mask	Aerosol (50, 150, 300)	7928	9141		21	432	245	-15	632	0.152389	LogNormalDistribution[6.034997403119496, 0.3516573317867634]	6.09656	70.8597	Qu~04~Speaking with mask~Aerosol (50, 150, 300)
P16	Speaking with mask	Droplets (50, 150, 300)	7928	9141		0	0	2	-2	2	0.999979	LogNormalDistribution[-0.24646662809447056, 0.9677201782186559]	6.09656	0	Qu~04~Speaking with mask~Droplets (50, 150, 300)
P17	Breathing	0.25 µm (50, 150, 300)	6369	7574		42	-289	159	-446	27	0.551355	LogNormalDistribution[4.408437912584488, 0.4435054068737079]	5.79302	-49.8876	Qu~05~Breathing~0.25 µm (50, 150, 300)
P17	Breathing	0.41 µm (50, 150, 300)	6369	7574		10	-52	67	-146	44	0.910191	LogNormalDistribution[3.4744695999523976, 0.7841730318772189]	5.79302	-8.97632	Qu~05~Breathing~0.41 µm (50, 150, 300)
P17	Breathing	0.80 µm (50, 150, 300)	6369	7574		1	17	18	-7	46	0.999052	LogNormalDistribution[2.909052974918362, 0.5282470633237119]	5.79302	2.93457	Qu~05~Breathing~0.80 µm (50, 150, 300)
P17	Breathing	1.57 µm (50, 150, 300)	6369	7574		6	-75	43	-141	-25	0.981676	LogNormalDistribution[3.859253342392295, 0.8057929263926831]	5.79302	-12.9466	Qu~05~Breathing~1.57 µm (50, 150, 300)
P17	Breathing	2.99 µm (50, 150, 300)	6369	7574		1	-17	6	-28	-8	0.996683	LogNormalDistribution[0.7281065461624345, 1.951777171348308]	5.79302	-2.93457	Qu~05~Breathing~2.99 µm (50, 150, 300)
P17	Breathing	6.64 µm (50, 150, 300)	6369	7574		0	-1	1	-3	0	0.999997	LogNormalDistribution[-35.23673117245982, 0.6316352994776907]	5.79302	-0.172622	Qu~05~Breathing~6.64 µm (50, 150, 300)
P17	Breathing	12.80 µm (50, 150, 300)	6369	7574		0	0	0	0	0	1		5.79302	0	Qu~05~Breathing~12.80 µm (50, 150, 300)
P17	Breathing	25.15 µm (50, 150, 300)	6369	7574		0	0	0	0	0	1		5.79302	0	Qu~05~Breathing~25.15 µm (50, 150, 300)
P17	Breathing	29.91 µm (50, 150, 300)	6369	7574		0	0	0	0	0	1		5.79302	0	Qu~05~Breathing~29.91 µm (50, 150, 300)
P17	Breathing	Droplets (50, 150, 300)	6369	7574		0	-1	1	-3	0	0.999997	LogNormalDistribution[-35.25091325560939, 0.6694044492032889]	5.79302	-0.172622	Qu~05~Breathing~Droplets (50, 150, 300)
P17	Breathing	Aerosol (50, 150, 300)	6369	7574		60	-409	217	-644	-36	0.207361	LogNormalDistribution[4.149518392300213, 0.9326428551681792]	5.79302	-70.6022	Qu~05~Breathing~Aerosol (50, 150, 300)
P17	Speaking	0.25 µm (50, 150, 300)	4001	5223		41	-97	184	-274	235	0.467818	LogNormalDistribution[4.529453230012777, 1.1033853875007706]	6.67978	-14.5214	Qu~05~Speaking~0.25 µm (50, 150, 300)
P17	Speaking	0.41 µm (50, 150, 300)	4001	5223		7	29	93	-126	111	0.845458	LogNormalDistribution[4.047578778735458, 0.7559590383096746]	6.67978	4.34146	Qu~05~Speaking~0.41 µm (50, 150, 300)
P17	Speaking	0.80 µm (50, 150, 300)	4001	5223		1	-9	19	-41	33	0.999565	LogNormalDistribution[2.1721402948022517, 1.8032616611268026]	6.67978	-1.34735	Qu~05~Speaking~0.80 µm (50, 150, 300)
P17	Speaking	1.57 µm (50, 150, 300)	4001	5223		3	-12	22	-42	27	0.9992	LogNormalDistribution[2.512109180182722, 1.3829389207647185]	6.67978	-1.79647	Qu~05~Speaking~1.57 µm (50, 150, 300)
P17	Speaking	2.99 µm (50, 150, 300)	4001	5223		0	1	4	-5	7	0.998583	LogNormalDistribution[0.6865874816862735, 1.050295540567731]	6.67978	0.149706	Qu~05~Speaking~2.99 µm (50, 150, 300)
P17	Speaking	6.64 µm (50, 150, 300)	4001	5223		0	0	1	-1	3	0.999992	LogNormalDistribution[-0.9398145109333282, 1.4977212694155848]	6.67978	0	Qu~05~Speaking~6.64 µm (50, 150, 300)
P17	Speaking	12.80 µm (50, 150, 300)	4001	5223		0	0	0	0	0	1		6.67978	0	Qu~05~Speaking~12.80 µm (50, 150, 300)
P17	Speaking	25.15 µm (50, 150, 300)	4001	5223		0	0	0	0	0	1		6.67978	0	Qu~05~Speaking~25.15 µm (50, 150, 300)
P17	Speaking	29.91 µm (50, 150, 300)	4001	5223		0	0	0	0	0	1		6.67978	0	Qu~05~Speaking~29.91 µm (50, 150, 300)
P17	Speaking	Droplets (50, 150, 300)	4001	5223		0	0	1	-1	3	0.999992	LogNormalDistribution[-0.9235801679455161, 1.4814576351186426]	6.67978	0	Qu~05~Speaking~Droplets (50, 150, 300)
P17	Speaking	Aerosol (50, 150, 300)	4001	5223		53	-80	174	-362	240	0.629811	LogNormalDistribution[4.629724170064071, 1.2102092288538746]	6.67978	-11.9764	Qu~05~Speaking~Aerosol (50, 150, 300)
P17	Speaking with mask	0.25 µm (50, 150, 300)	8298	9499		30	-56	178	-222	324	0.469641	LogNormalDistribution[4.55865789660963, 1.0147457074082495]	5.70864	-9.80969	Qu~05~Speaking with mask~0.25 µm (50, 150, 300)
P17	Speaking with mask	0.41 µm (50, 150, 300)	8298	9499		16	61	79	-23	210	0.901555	LogNormalDistribution[4.189004312109526, 0.9377440090179946]	5.70864	10.6855	Qu~05~Speaking with mask~0.41 µm (50, 150, 300)
P17	Speaking with mask	0.80 µm (50, 150, 300)	8298	9499		3	33	17	15	65	0.999732	LogNormalDistribution[3.5169906184486783, 0.40075972296802104]	5.70864	5.78071	Qu~05~Speaking with mask~0.80 µm (50, 150, 300)
P17	Speaking with mask	1.57 µm (50, 150, 300)	8298	9499		10	-110	51	-192	-29	0.970363	LogNormalDistribution[2.532167070194663, 1.615035922907604]	5.70864	-19.269	Qu~05~Speaking with mask~1.57 µm (50, 150, 300)
P17	Speaking with mask	2.99 µm (50, 150, 300)	8298	9499		1	-13	7	-24	-3	0.985188	LogNormalDistribution[1.8827972627934413, 0.6336038681163036]	5.70864	-2.27725	Qu~05~Speaking with mask~2.99 µm (50, 150, 300)
P17	Speaking with mask	6.64 µm (50, 150, 300)	8298	9499		0	-2	1	-4	0	0.999998	LogNormalDistribution[-34.73686218174746, 0.7488769938310773]	5.70864	-0.350346	Qu~05~Speaking with mask~6.64 µm (50, 150, 300)
P17	Speaking with mask	12.80 µm (50, 150, 300)	8298	9499		0	0	0	0	0	1		5.70864	0	Qu~05~Speaking with mask~12.80 µm (50, 150, 300)
P17	Speaking with mask	25.15 µm (50, 150, 300)	8298	9499		0	0	0	0	0	1		5.70864	0	Qu~05~Speaking with mask~25.15 µm (50, 150, 300)
P17	Speaking with mask	29.91 µm (50, 150, 300)	8298	9499		0	0	0	0	0	1		5.70864	0	Qu~05~Speaking with mask~29.91 µm (50, 150, 300)
P17	Speaking with mask	Aerosol (50, 150, 300)	8298	9499		59	-89	291	-364	538	0.128174	LogNormalDistribution[5.079344226454447, 0.9823489844569958]	5.70864	-15.5904	Qu~05~Speaking with mask~Aerosol (50, 150, 300)
P17	Speaking with mask	Droplets (50, 150, 300)	8298	9499		0	-2	1	-4	0	0.999998	LogNormalDistribution[-34.75125844097437, 0.6811227424150212]	5.70864	-0.350346	Qu~05~Speaking with mask~Droplets (50, 150, 300)
P18	Breathing	Aerosol (50, 150, 300)	4996	6211		23	350	175	-23	526	0.508093	LogNormalDistribution[5.850525379068668, 0.3657206236980202]	12.8319	27.2759	Qu~06~Breathing~Aerosol (50, 150, 300)
P18	Breathing	0.25 µm (50, 150, 300)	4996	6211		13	210	150	-101	346	0.560002	LogNormalDistribution[5.327869524448853, 0.46010420028573923]	12.8319	16.3655	Qu~06~Breathing~0.25 µm (50, 150, 300)
P18	Breathing	0.41 µm (50, 150, 300)	4996	6211		3	144	87	21	288	0.921794	LogNormalDistribution[4.940925009012208, 0.5740968152346532]	12.8319	11.2221	Qu~06~Breathing~0.41 µm (50, 150, 300)
P18	Breathing	0.80 µm (50, 150, 300)	4996	6211		3	-37	16	-52	-10	0.999792	LogNormalDistribution[1.5038758210681995, 1.5734713327431804]	12.8319	-2.88345	Qu~06~Breathing~0.80 µm (50, 150, 300)
P18	Breathing	1.57 µm (50, 150, 300)	4996	6211		3	32	39	-27	84	0.993611	LogNormalDistribution[3.7940991695038813, 0.4850797432935442]	12.8319	2.49379	Qu~06~Breathing~1.57 µm (50, 150, 300)
P18	Breathing	2.99 µm (50, 150, 300)	4996	6211		0	2	9	-7	20	0.976647	LogNormalDistribution[1.236937393375733, 1.1579230785232721]	12.8319	0.155862	Qu~06~Breathing~2.99 µm (50, 150, 300)
P18	Breathing	6.64 µm (50, 150, 300)	4996	6211		0	0	0	0	0	1		12.8319	0	Qu~06~Breathing~6.64 µm (50, 150, 300)
P18	Breathing	12.80 µm (50, 150, 300)	4996	6211		0	0	1	-1	3	0.999992	LogNormalDistribution[-1.5206499869493655, 2.2805745989093884]	12.8319	0	Qu~06~Breathing~12.80 µm (50, 150, 300)
P18	Breathing	25.15 µm (50, 150, 300)	4996	6211		0	0	0	0	0	1		12.8319	0	Qu~06~Breathing~25.15 µm (50, 150, 300)
P18	Breathing	29.91 µm (50, 150, 300)	4996	6211		0	0	0	0	0	1		12.8319	0	Qu~06~Breathing~29.91 µm (50, 150, 300)
P18	Breathing	Droplets (50, 150, 300)	4996	6211		0	0	1	-1	3	0.999992	LogNormalDistribution[-1.719420042739923, 2.5440893279562053]	12.8319	0	Qu~06~Breathing~Droplets (50, 150, 300)
P18	Speaking	0.25 µm (50, 150, 300)	3159	4364		31	-167	85	-291	8	0.917333	LogNormalDistribution[3.135215665004507, 0.7364181531964535]	23.5479	-7.09192	Qu~06~Speaking~0.25 µm (50, 150, 300)
P18	Speaking	0.41 µm (50, 150, 300)	3159	4364		12	36	44	-25	100	0.990084	LogNormalDistribution[3.640842819116677, 0.8489960904033725]	23.5479	1.5288	Qu~06~Speaking~0.41 µm (50, 150, 300)
P18	Speaking	0.80 µm (50, 150, 300)	3159	4364		3	10	17	-24	34	0.999787	LogNormalDistribution[2.491218892533392, 0.5602625751836723]	23.5479	0.424666	Qu~06~Speaking~0.80 µm (50, 150, 300)
P18	Speaking	1.57 µm (50, 150, 300)	3159	4364		6	3	58	-132	60	0.966291	LogNormalDistribution[3.3181984674844713, 0.8076260626803875]	23.5479	0.1274	Qu~06~Speaking~1.57 µm (50, 150, 300)
P18	Speaking	2.99 µm (50, 150, 300)	3159	4364		0	13	15	-8	33	0.879888	LogNormalDistribution[2.6419395196085915, 0.6998150876494549]	23.5479	0.552065	Qu~06~Speaking~2.99 µm (50, 150, 300)
P18	Speaking	6.64 µm (50, 150, 300)	3159	4364		0	-4	4	-10	0	0.999354	LogNormalDistribution[-0.7255066506802824, 2.4930739972713285]	23.5479	-0.169866	Qu~06~Speaking~6.64 µm (50, 150, 300)
P18	Speaking	12.80 µm (50, 150, 300)	3159	4364		0	0	1	-1	3	0.999992	LogNormalDistribution[-0.940660199376289, 1.5437777610200498]	23.5479	0	Qu~06~Speaking~12.80 µm (50, 150, 300)
P18	Speaking	25.15 µm (50, 150, 300)	3159	4364		0	0	0	0	0	1		23.5479	0	Qu~06~Speaking~25.15 µm (50, 150, 300)
P18	Speaking	29.91 µm (50, 150, 300)	3159	4364		0	0	0	0	0	1		23.5479	0	Qu~06~Speaking~29.91 µm (50, 150, 300)
P18	Speaking	Droplets (50, 150, 300)	3159	4364		0	-4	4	-10	0	0.999525	LogNormalDistribution[-34.162157767884324, 1.0824265304185197]	23.5479	-0.169866	Qu~06~Speaking~Droplets (50, 150, 300)
P18	Speaking	Aerosol (50, 150, 300)	3159	4364		47	7	67	-117	57	0.981766	LogNormalDistribution[3.528916175417083, 0.6819659372478776]	23.5479	0.297266	Qu~06~Speaking~Aerosol (50, 150, 300)
P19	Breathing	Aerosol (50, 150, 300)	5401	6604		30	-1	79	-154	77	0.954741	LogNormalDistribution[3.361512026419833, 0.8603449221897895]			Qu~07~Breathing~Aerosol (50, 150, 300)
P19	Breathing	0.25 µm (50, 150, 300)	5401	6604		15	-58	95	-223	35	0.866125	LogNormalDistribution[3.1051600976970697, 0.6318066956503051]			Qu~07~Breathing~0.25 µm (50, 150, 300)
P19	Breathing	0.41 µm (50, 150, 300)	5401	6604		8	44	68	-41	153	0.947307	LogNormalDistribution[3.9146455302600924, 1.0416107412519537]			Qu~07~Breathing~0.41 µm (50, 150, 300)
P19	Breathing	0.80 µm (50, 150, 300)	5401	6604		2	-5	25	-51	22	0.998893	LogNormalDistribution[1.8631767605952059, 1.0523230803308223]			Qu~07~Breathing~0.80 µm (50, 150, 300)
P19	Breathing	1.57 µm (50, 150, 300)	5401	6604		4	14	30	-39	50	0.994904	LogNormalDistribution[3.083656478831792, 0.7188450306668617]			Qu~07~Breathing~1.57 µm (50, 150, 300)
P19	Breathing	2.99 µm (50, 150, 300)	5401	6604		0	-3	6	-11	5	0.996951	LogNormalDistribution[1.1633963255677606, 0.6551887666378874]			Qu~07~Breathing~2.99 µm (50, 150, 300)
P19	Breathing	6.64 µm (50, 150, 300)	5401	6604		0	0	1	-3	1	0.999992	LogNormalDistribution[-17.747705687103053, 26.210111078908383]			Qu~07~Breathing~6.64 µm (50, 150, 300)
P19	Breathing	12.80 µm (50, 150, 300)	5401	6604		0	-1	1	-3	0	0.999997	LogNormalDistribution[-35.482309766437645, 0.647935441971991]			Qu~07~Breathing~12.80 µm (50, 150, 300)
P19	Breathing	25.15 µm (50, 150, 300)	5401	6604		0	0	0	0	0	1				Qu~07~Breathing~25.15 µm (50, 150, 300)
P19	Breathing	29.91 µm (50, 150, 300)	5401	6604		0	0	0	0	0	1				Qu~07~Breathing~29.91 µm (50, 150, 300)
P19	Breathing	Droplets (50, 150, 300)	5401	6604		0	-2	1	-3	0	0.999992	LogNormalDistribution[-22.740128988165893, 25.041427443540886]			Qu~07~Breathing~Droplets (50, 150, 300)
P19	Speaking	Aerosol (50, 150, 300)	3399	4611		24	129	256	-196	596	0.0929714	LogNormalDistribution[5.22574564974526, 0.8226842118700618]			Qu~07~Speaking~Aerosol (50, 150, 300)
P19	Speaking	0.25 µm (50, 150, 300)	3399	4611		14	9	170	-201	336	0.383425	LogNormalDistribution[4.399453218796848, 1.20470693279165]			Qu~07~Speaking~0.25 µm (50, 150, 300)
P19	Speaking	0.41 µm (50, 150, 300)	3399	4611		5	129	71	20	214	0.936891	LogNormalDistribution[4.797868730491213, 0.5542150133121052]			Qu~07~Speaking~0.41 µm (50, 150, 300)
P19	Speaking	0.80 µm (50, 150, 300)	3399	4611		2	28	53	-38	111	0.959447	LogNormalDistribution[3.493550612253952, 0.720002670165276]			Qu~07~Speaking~0.80 µm (50, 150, 300)
P19	Speaking	1.57 µm (50, 150, 300)	3399	4611		4	-33	60	-93	67	0.945336	LogNormalDistribution[3.274994934785272, 0.9344657014214393]			Qu~07~Speaking~1.57 µm (50, 150, 300)
P19	Speaking	2.99 µm (50, 150, 300)	3399	4611		0	5	6	-5	14	0.99687	LogNormalDistribution[1.9551855699711926, 0.45597908777998336]			Qu~07~Speaking~2.99 µm (50, 150, 300)
P19	Speaking	6.64 µm (50, 150, 300)	3399	4611		0	-1	1	-3	0	0.999997	LogNormalDistribution[-35.057706244998315, 0.7706778432172992]			Qu~07~Speaking~6.64 µm (50, 150, 300)
P19	Speaking	12.80 µm (50, 150, 300)	3399	4611		0	0	0	0	0	1				Qu~07~Speaking~12.80 µm (50, 150, 300)
P19	Speaking	25.15 µm (50, 150, 300)	3399	4611		0	0	0	0	0	1				Qu~07~Speaking~25.15 µm (50, 150, 300)
P19	Speaking	29.91 µm (50, 150, 300)	3399	4611		0	0	0	0	0	1				Qu~07~Speaking~29.91 µm (50, 150, 300)
P19	Speaking	Droplets (50, 150, 300)	3399	4611		0	-1	1	-3	0	0.999997	LogNormalDistribution[-35.10418614820021, 0.7867619811943621]			Qu~07~Speaking~Droplets (50, 150, 300)
P19	Speaking with mask	0.25 µm (50, 150, 300)	7200	8407		12	253	181	-16	562	0.43686	LogNormalDistribution[5.57954603589279, 0.5997688910572974]			Qu~07~Speaking with mask~0.25 µm (50, 150, 300)
P19	Speaking with mask	0.41 µm (50, 150, 300)	7200	8407		2	277	34	221	336	0.997693	LogNormalDistribution[5.63112694371686, 0.09406190990502383]			Qu~07~Speaking with mask~0.41 µm (50, 150, 300)
P19	Speaking with mask	0.80 µm (50, 150, 300)	7200	8407		2	29	30	-10	72	0.995454	LogNormalDistribution[3.465859096899017, 0.5949520767155382]			Qu~07~Speaking with mask~0.80 µm (50, 150, 300)
P19	Speaking with mask	1.57 µm (50, 150, 300)	7200	8407		4	0	29	-45	48	0.996947	LogNormalDistribution[2.92077852278436, 0.9541213200198524]			Qu~07~Speaking with mask~1.57 µm (50, 150, 300)
P19	Speaking with mask	2.99 µm (50, 150, 300)	7200	8407		0	-3	7	-14	8	0.995501	LogNormalDistribution[1.6799258072589816, 0.4867075851670823]			Qu~07~Speaking with mask~2.99 µm (50, 150, 300)
P19	Speaking with mask	6.64 µm (50, 150, 300)	7200	8407		0	0	0	0	0	1				Qu~07~Speaking with mask~6.64 µm (50, 150, 300)
P19	Speaking with mask	12.80 µm (50, 150, 300)	7200	8407		0	0	0	0	0	1				Qu~07~Speaking with mask~12.80 µm (50, 150, 300)
P19	Speaking with mask	25.15 µm (50, 150, 300)	7200	8407		0	0	0	0	0	1				Qu~07~Speaking with mask~25.15 µm (50, 150, 300)
P19	Speaking with mask	29.91 µm (50, 150, 300)	7200	8407		0	0	0	0	0	1				Qu~07~Speaking with mask~29.91 µm (50, 150, 300)
P19	Speaking with mask	Aerosol (50, 150, 300)	7200	8407		22	486	220	185	826	0.33335	LogNormalDistribution[6.190102132763459, 0.4515578581930685]			Qu~07~Speaking with mask~Aerosol (50, 150, 300)
P19	Speaking with mask	Droplets (50, 150, 300)	7200	8407		0	0	0	0	0	1				Qu~07~Speaking with mask~Droplets (50, 150, 300)
P2	Breathing	0.25 µm (50, 150, 300)	5183	6376		14	-23	57	-95	62	0.980021	LogNormalDistribution[3.7945691794132252, 0.4297283229891286]	6.17609	-3.72404	Qu~01~Breathing~0.25 µm (50, 150, 300)
P2	Breathing	0.41 µm (50, 150, 300)	5183	6376		9	66	58	-44	154	0.969737	LogNormalDistribution[4.219589742894864, 0.5691377633793486]	6.17609	10.6864	Qu~01~Breathing~0.41 µm (50, 150, 300)
P2	Breathing	0.80 µm (50, 150, 300)	5183	6376		2	-3	44	-63	55	0.991009	LogNormalDistribution[3.086352231200466, 0.8295225344481616]	6.17609	-0.485744	Qu~01~Breathing~0.80 µm (50, 150, 300)
P2	Breathing	1.57 µm (50, 150, 300)	5183	6376		2	12	18	-11	42	0.999364	LogNormalDistribution[2.6013951667559243, 0.9621649847865646]	6.17609	1.94298	Qu~01~Breathing~1.57 µm (50, 150, 300)
P2	Breathing	2.99 µm (50, 150, 300)	5183	6376		1	-8	6	-15	1	0.995366	LogNormalDistribution[0.6253045196003043, 1.2110509258569826]	6.17609	-1.29532	Qu~01~Breathing~2.99 µm (50, 150, 300)
P2	Breathing	6.64 µm (50, 150, 300)	5183	6376		0	0	0	0	0	1		6.17609	0	Qu~01~Breathing~6.64 µm (50, 150, 300)
P2	Breathing	12.80 µm (50, 150, 300)	5183	6376		0	0	0	0	0	1		6.17609	0	Qu~01~Breathing~12.80 µm (50, 150, 300)
P2	Breathing	25.15 µm (50, 150, 300)	5183	6376		0	0	0	0	0	1		6.17609	0	Qu~01~Breathing~25.15 µm (50, 150, 300)
P2	Breathing	29.91 µm (50, 150, 300)	5183	6376		0	0	0	0	0	1		6.17609	0	Qu~01~Breathing~29.91 µm (50, 150, 300)
P2	Breathing	Aerosol (50, 150, 300)	5183	6376		26	48	35	0	100	0.998494	LogNormalDistribution[3.9029990354505912, 0.4446982041290521]	6.17609	7.7719	Qu~01~Breathing~Aerosol (50, 150, 300)
P2	Breathing	Droplets (50, 150, 300)	5183	6376		0	0	0	0	0	1		6.17609	0	Qu~01~Breathing~Droplets (50, 150, 300)
P2	Speaking	Aerosol (50, 150, 300)	3057	4260		35	641	384	-110	1231	0.0149219	LogNormalDistribution[6.513457385948029, 0.36147153661430514]	11.7497	54.5544	Qu~01~Speaking~Aerosol (50, 150, 300)
P2	Speaking	0.25 µm (50, 150, 300)	3057	4260		17	261	227	-182	638	0.230143	LogNormalDistribution[5.634506761300113, 0.5050858347481951]	11.7497	22.2133	Qu~01~Speaking~0.25 µm (50, 150, 300)
P2	Speaking	0.41 µm (50, 150, 300)	3057	4260		11	339	100	257	503	0.845167	LogNormalDistribution[5.828051279021954, 0.23169353119941194]	11.7497	28.8517	Qu~01~Speaking~0.41 µm (50, 150, 300)
P2	Speaking	0.80 µm (50, 150, 300)	3057	4260		3	18	45	-63	55	0.978408	LogNormalDistribution[3.1749132159676603, 0.5772602748132023]	11.7497	1.53195	Qu~01~Speaking~0.80 µm (50, 150, 300)
P2	Speaking	1.57 µm (50, 150, 300)	3057	4260		5	13	83	-162	130	0.875429	LogNormalDistribution[3.659456558458343, 1.04958463860443]	11.7497	1.10641	Qu~01~Speaking~1.57 µm (50, 150, 300)
P2	Speaking	2.99 µm (50, 150, 300)	3057	4260		1	-9	14	-33	0	0.898238	LogNormalDistribution[1.7311715424914267, 2.26187320227902]	11.7497	-0.765975	Qu~01~Speaking~2.99 µm (50, 150, 300)
P2	Speaking	6.64 µm (50, 150, 300)	3057	4260		0	0	2	-4	4	0.999979	LogNormalDistribution[-0.7871782017767687, 1.6742563356712798]	11.7497	0	Qu~01~Speaking~6.64 µm (50, 150, 300)
P2	Speaking	12.80 µm (50, 150, 300)	3057	4260		0	-1	2	-3	3	0.999981	LogNormalDistribution[-0.221560711770062, 1.2063438040889045]	11.7497	-0.0851083	Qu~01~Speaking~12.80 µm (50, 150, 300)
P2	Speaking	25.15 µm (50, 150, 300)	3057	4260		0	0	0	0	0	1		11.7497	0	Qu~01~Speaking~25.15 µm (50, 150, 300)
P2	Speaking	29.91 µm (50, 150, 300)	3057	4260		0	0	0	0	0	1		11.7497	0	Qu~01~Speaking~29.91 µm (50, 150, 300)
P2	Speaking	Droplets (50, 150, 300)	3057	4260		0	0	2	-3	3	0.999981	LogNormalDistribution[-0.257374660791364, 1.206202017617081]	11.7497	0	Qu~01~Speaking~Droplets (50, 150, 300)
P2	Speaking with mask	0.25 µm (50, 150, 300)	6929	8125		19	163	107	20	320	0.767404	LogNormalDistribution[5.058050021104229, 0.49515015794905765]	8.23895	19.7841	Qu~01~Speaking with mask~0.25 µm (50, 150, 300)
P2	Speaking with mask	0.41 µm (50, 150, 300)	6929	8125		10	256	102	86	407	0.870523	LogNormalDistribution[5.559569294359535, 0.3450695377513908]	8.23895	31.0719	Qu~01~Speaking with mask~0.41 µm (50, 150, 300)
P2	Speaking with mask	0.80 µm (50, 150, 300)	6929	8125		2	8	35	-25	63	0.994008	LogNormalDistribution[2.8785334634282367, 1.159549547331873]	8.23895	0.970998	Qu~01~Speaking with mask~0.80 µm (50, 150, 300)
P2	Speaking with mask	1.57 µm (50, 150, 300)	6929	8125		3	20	39	-37	79	0.984644	LogNormalDistribution[3.335413769186778, 0.867332293905271]	8.23895	2.4275	Qu~01~Speaking with mask~1.57 µm (50, 150, 300)
P2	Speaking with mask	2.99 µm (50, 150, 300)	6929	8125		0	-6	8	-20	1	0.991597	LogNormalDistribution[0.510320692847502, 2.0662465921499145]	8.23895	-0.728249	Qu~01~Speaking with mask~2.99 µm (50, 150, 300)
P2	Speaking with mask	6.64 µm (50, 150, 300)	6929	8125		0	-3	2	-6	0	0.999959	LogNormalDistribution[-34.29562237212365, 0.561735308176719]	8.23895	-0.364124	Qu~01~Speaking with mask~6.64 µm (50, 150, 300)
P2	Speaking with mask	12.80 µm (50, 150, 300)	6929	8125		0	0	1	-3	1	0.999992	LogNormalDistribution[-19.754502244674587, 26.03483688610668]	8.23895	0	Qu~01~Speaking with mask~12.80 µm (50, 150, 300)
P2	Speaking with mask	25.15 µm (50, 150, 300)	6929	8125		0	0	0	0	0	1		8.23895	0	Qu~01~Speaking with mask~25.15 µm (50, 150, 300)
P2	Speaking with mask	29.91 µm (50, 150, 300)	6929	8125		0	0	0	0	0	1		8.23895	0	Qu~01~Speaking with mask~29.91 µm (50, 150, 300)
P2	Speaking with mask	Aerosol (50, 150, 300)	6929	8125		34	447	189	212	747	0.383598	LogNormalDistribution[6.071234729870004, 0.38551163628021434]	8.23895	54.2545	Qu~01~Speaking with mask~Aerosol (50, 150, 300)
P2	Speaking with mask	Droplets (50, 150, 300)	6929	8125		0	-3	2	-5	0	0.999964	LogNormalDistribution[-33.88773209302859, 1.215593749533394]	8.23895	-0.364124	Qu~01~Speaking with mask~Droplets (50, 150, 300)
P20	Breathing	Aerosol (50, 150, 300)	5911	7119		36	274	317	-239	626	0.0673454	LogNormalDistribution[5.876065809324907, 0.45348336412259715]	4.31308	63.5277	Qu~09~Breathing~Aerosol (50, 150, 300)
P20	Breathing	0.25 µm (50, 150, 300)	5911	7119		15	171	163	-116	332	0.517746	LogNormalDistribution[5.3378752163138365, 0.42786607890094996]	4.31308	39.6468	Qu~09~Breathing~0.25 µm (50, 150, 300)
P20	Breathing	0.41 µm (50, 150, 300)	5911	7119		10	117	83	-18	203	0.902361	LogNormalDistribution[4.823944429940667, 0.4131695821792665]	4.31308	27.1268	Qu~09~Breathing~0.41 µm (50, 150, 300)
P20	Breathing	0.80 µm (50, 150, 300)	5911	7119		3	8	54	-47	85	0.979398	LogNormalDistribution[3.590466785666645, 1.2633588384153644]	4.31308	1.85482	Qu~09~Breathing~0.80 µm (50, 150, 300)
P20	Breathing	1.57 µm (50, 150, 300)	5911	7119		7	-27	69	-134	63	0.958134	LogNormalDistribution[2.9743961880897674, 1.0775133427921577]	4.31308	-6.26003	Qu~09~Breathing~1.57 µm (50, 150, 300)
P20	Breathing	2.99 µm (50, 150, 300)	5911	7119		1	-17	2	-19	-13	0.99997		4.31308	-3.9415	Qu~09~Breathing~2.99 µm (50, 150, 300)
P20	Breathing	6.64 µm (50, 150, 300)	5911	7119		0	-1	1	-3	0	0.999997	LogNormalDistribution[-35.286464761036164, 0.6401064001950015]	4.31308	-0.231853	Qu~09~Breathing~6.64 µm (50, 150, 300)
P20	Breathing	12.80 µm (50, 150, 300)	5911	7119		0	-1	1	-3	0	0.999994	LogNormalDistribution[-35.72605678889715, 0.8455244522318193]	4.31308	-0.231853	Qu~09~Breathing~12.80 µm (50, 150, 300)
P20	Breathing	25.15 µm (50, 150, 300)	5911	7119		0	0	0	0	0	1		4.31308	0	Qu~09~Breathing~25.15 µm (50, 150, 300)
P20	Breathing	29.91 µm (50, 150, 300)	5911	7119		0	0	0	0	0	1		4.31308	0	Qu~09~Breathing~29.91 µm (50, 150, 300)
P20	Breathing	Droplets (50, 150, 300)	5911	7119		0	-2	1	-4	0	0.999998	LogNormalDistribution[-34.56572495620004, 0.9056538234282265]	4.31308	-0.463706	Qu~09~Breathing~Droplets (50, 150, 300)
P20	Speaking	0.25 µm (50, 150, 300)	3521	4759		14	-41	127	-270	123	0.574957	LogNormalDistribution[3.989995356645706, 1.0204467521199894]	5.55579	-7.37969	Qu~09~Speaking~0.25 µm (50, 150, 300)
P20	Speaking	0.41 µm (50, 150, 300)	3521	4759		9	-41	42	-103	16	0.986282	LogNormalDistribution[2.562456126109434, 1.0818211181197788]	5.55579	-7.37969	Qu~09~Speaking~0.41 µm (50, 150, 300)
P20	Speaking	0.80 µm (50, 150, 300)	3521	4759		1	37	37	-20	112	0.99556	LogNormalDistribution[3.6287204328395326, 0.541461713868993]	5.55579	6.65972	Qu~09~Speaking~0.80 µm (50, 150, 300)
P20	Speaking	1.57 µm (50, 150, 300)	3521	4759		7	-88	55	-188	-34	0.972542	LogNormalDistribution[3.5968406182897317, 1.7954785148097359]	5.55579	-15.8393	Qu~09~Speaking~1.57 µm (50, 150, 300)
P20	Speaking	2.99 µm (50, 150, 300)	3521	4759		0	-1	5	-5	6	0.998936	LogNormalDistribution[1.3776344387862238, 0.4277304612176748]	5.55579	-0.179992	Qu~09~Speaking~2.99 µm (50, 150, 300)
P20	Speaking	6.64 µm (50, 150, 300)	3521	4759		0	-1	1	-3	0	0.999997	LogNormalDistribution[-35.32739258163222, 0.6563281292004836]	5.55579	-0.179992	Qu~09~Speaking~6.64 µm (50, 150, 300)
P20	Speaking	12.80 µm (50, 150, 300)	3521	4759		0	0	0	0	0	1		5.55579	0	Qu~09~Speaking~12.80 µm (50, 150, 300)
P20	Speaking	25.15 µm (50, 150, 300)	3521	4759		0	0	0	0	0	1		5.55579	0	Qu~09~Speaking~25.15 µm (50, 150, 300)
P20	Speaking	29.91 µm (50, 150, 300)	3521	4759		0	0	0	0	0	1		5.55579	0	Qu~09~Speaking~29.91 µm (50, 150, 300)
P20	Speaking	Droplets (50, 150, 300)	3521	4759		0	-1	1	-3	0	0.999997	LogNormalDistribution[-35.34240595047259, 0.6718112097426894]	5.55579	-0.179992	Qu~09~Speaking~Droplets (50, 150, 300)
P20	Speaking	Aerosol (50, 150, 300)	3521	4759		32	-121	140	-377	39	0.58281	LogNormalDistribution[3.453086113589979, 1.3119442569543016]	5.55579	-21.7791	Qu~09~Speaking~Aerosol (50, 150, 300)
P20	Speaking with mask	0.25 µm (50, 150, 300)	8075	9283		9	283	261	-145	660	0.0448975	LogNormalDistribution[5.739947587798718, 0.6015288315191416]	5.38106	52.5919	Qu~09~Speaking with mask~0.25 µm (50, 150, 300)
P20	Speaking with mask	0.41 µm (50, 150, 300)	8075	9283		6	171	118	30	341	0.65023	LogNormalDistribution[5.11229767914447, 0.5418491990323948]	5.38106	31.7782	Qu~09~Speaking with mask~0.41 µm (50, 150, 300)
P20	Speaking with mask	0.80 µm (50, 150, 300)	8075	9283		2	0	13	-17	21	0.999781	LogNormalDistribution[1.9747512769668527, 1.0470388663990067]	5.38106	0	Qu~09~Speaking with mask~0.80 µm (50, 150, 300)
P20	Speaking with mask	1.57 µm (50, 150, 300)	8075	9283		4	11	46	-65	72	0.984951	LogNormalDistribution[3.325895444642269, 0.8161946740899813]	5.38106	2.04421	Qu~09~Speaking with mask~1.57 µm (50, 150, 300)
P20	Speaking with mask	2.99 µm (50, 150, 300)	8075	9283		0	4	4	-2	11	0.998918	LogNormalDistribution[1.4840781127619027, 0.7267685678989045]	5.38106	0.743349	Qu~09~Speaking with mask~2.99 µm (50, 150, 300)
P20	Speaking with mask	6.64 µm (50, 150, 300)	8075	9283		0	-1	1	-2	1	0.999986	LogNormalDistribution[-1.105310071245555, 1.9168780179761353]	5.38106	-0.185837	Qu~09~Speaking with mask~6.64 µm (50, 150, 300)
P20	Speaking with mask	12.80 µm (50, 150, 300)	8075	9283		0	0	0	0	0	1		5.38106	0	Qu~09~Speaking with mask~12.80 µm (50, 150, 300)
P20	Speaking with mask	25.15 µm (50, 150, 300)	8075	9283		0	0	0	0	0	1		5.38106	0	Qu~09~Speaking with mask~25.15 µm (50, 150, 300)
P20	Speaking with mask	29.91 µm (50, 150, 300)	8075	9283		0	0	0	0	0	1		5.38106	0	Qu~09~Speaking with mask~29.91 µm (50, 150, 300)
P20	Speaking with mask	Aerosol (50, 150, 300)	8075	9283		20	474	368	-163	959	0.00249736	LogNormalDistribution[6.216345724818882, 0.526022244260939]	5.38106	88.0868	Qu~09~Speaking with mask~Aerosol (50, 150, 300)
P20	Speaking with mask	Droplets (50, 150, 300)	8075	9283		0	-1	1	-2	1	0.999986	LogNormalDistribution[-1.0368472929983925, 1.8075274387473534]	5.38106	-0.185837	Qu~09~Speaking with mask~Droplets (50, 150, 300)
P21	Breathing	0.25 µm (50, 150, 300)	6411	7616		16	-96	53	-167	-23	0.974797	LogNormalDistribution[4.16623931721038, 0.5907796957627303]	7.86432	-12.207	Ob~10~Breathing~0.25 µm (50, 150, 300)
P21	Breathing	0.41 µm (50, 150, 300)	6411	7616		5	21	30	-31	47	0.996716	LogNormalDistribution[3.3822437962644045, 0.5271829048352373]	7.86432	2.67029	Ob~10~Breathing~0.41 µm (50, 150, 300)
P21	Breathing	0.80 µm (50, 150, 300)	6411	7616		3	-12	25	-33	32	0.997832	LogNormalDistribution[1.5873402578173337, 2.165123561688031]	7.86432	-1.52588	Ob~10~Breathing~0.80 µm (50, 150, 300)
P21	Breathing	1.57 µm (50, 150, 300)	6411	7616		4	-49	41	-101	9	0.986758	LogNormalDistribution[2.2562170187801938, 1.1605522423558416]	7.86432	-6.23067	Ob~10~Breathing~1.57 µm (50, 150, 300)
P21	Breathing	2.99 µm (50, 150, 300)	6411	7616		0	-6	6	-13	3	0.99633	LogNormalDistribution[0.8539131189923136, 1.5627932754133746]	7.86432	-0.76294	Ob~10~Breathing~2.99 µm (50, 150, 300)
P21	Breathing	6.64 µm (50, 150, 300)	6411	7616		0	0	0	0	0	1		7.86432	0	Ob~10~Breathing~6.64 µm (50, 150, 300)
P21	Breathing	12.80 µm (50, 150, 300)	6411	7616		0	0	0	0	0	1		7.86432	0	Ob~10~Breathing~12.80 µm (50, 150, 300)
P21	Breathing	25.15 µm (50, 150, 300)	6411	7616		0	0	0	0	0	1		7.86432	0	Ob~10~Breathing~25.15 µm (50, 150, 300)
P21	Breathing	29.91 µm (50, 150, 300)	6411	7616		0	0	0	0	0	1		7.86432	0	Ob~10~Breathing~29.91 µm (50, 150, 300)
P21	Breathing	Droplets (50, 150, 300)	6411	7616		0	0	0	0	0	1		7.86432	0	Ob~10~Breathing~Droplets (50, 150, 300)
P21	Breathing	Aerosol (50, 150, 300)	6411	7616		28	-144	130	-309	35	0.667358	LogNormalDistribution[3.679925959102505, 1.401313639950554]	7.86432	-18.3106	Ob~10~Breathing~Aerosol (50, 150, 300)
P21	Speaking	0.25 µm (50, 150, 300)	3747	4961		15	5	95	-122	148	0.821698	LogNormalDistribution[3.9525065461363926, 1.1590102310670105]	11.8492	0.421969	Ob~10~Speaking~0.25 µm (50, 150, 300)
P21	Speaking	0.41 µm (50, 150, 300)	3747	4961		10	92	54	42	176	0.971757	LogNormalDistribution[4.5434253646800355, 0.31385622173615013]	11.8492	7.76424	Ob~10~Speaking~0.41 µm (50, 150, 300)
P21	Speaking	0.80 µm (50, 150, 300)	3747	4961		3	0	23	-50	22	0.999031	LogNormalDistribution[2.2492474539668192, 0.8640302586705263]	11.8492	0	Ob~10~Speaking~0.80 µm (50, 150, 300)
P21	Speaking	1.57 µm (50, 150, 300)	3747	4961		6	-81	60	-167	2	0.970426	LogNormalDistribution[1.4138274006343052, 1.6517231545874773]	11.8492	-6.83591	Ob~10~Speaking~1.57 µm (50, 150, 300)
P21	Speaking	2.99 µm (50, 150, 300)	3747	4961		1	-16	11	-33	0	0.973752	LogNormalDistribution[-1.6692139826542143, 1.795111074115494]	11.8492	-1.3503	Ob~10~Speaking~2.99 µm (50, 150, 300)
P21	Speaking	6.64 µm (50, 150, 300)	3747	4961		0	-1	1	-3	0	0.999994	LogNormalDistribution[-35.749995239666355, 0.9070736638673315]	11.8492	-0.0843939	Ob~10~Speaking~6.64 µm (50, 150, 300)
P21	Speaking	12.80 µm (50, 150, 300)	3747	4961		0	0	0	0	0	1		11.8492	0	Ob~10~Speaking~12.80 µm (50, 150, 300)
P21	Speaking	25.15 µm (50, 150, 300)	3747	4961		0	0	0	0	0	1		11.8492	0	Ob~10~Speaking~25.15 µm (50, 150, 300)
P21	Speaking	29.91 µm (50, 150, 300)	3747	4961		0	0	0	0	0	1		11.8492	0	Ob~10~Speaking~29.91 µm (50, 150, 300)
P21	Speaking	Droplets (50, 150, 300)	3747	4961		0	-1	1	-3	0	0.999994	LogNormalDistribution[-35.77140309305678, 0.9259437652364484]	11.8492	-0.0843939	Ob~10~Speaking~Droplets (50, 150, 300)
P21	Speaking	Aerosol (50, 150, 300)	3747	4961		35	-3	148	-254	213	0.710694	LogNormalDistribution[4.954748185143046, 0.4300266683502376]	11.8492	-0.253182	Ob~10~Speaking~Aerosol (50, 150, 300)
P21	Speaking with mask	0.25 µm (50, 150, 300)	10242	11447		21	-108	189	-420	138	0.143737	LogNormalDistribution[4.142360027018204, 1.2696746376319408]	10.1543	-10.6359	Ob~10~Speaking with mask~0.25 µm (50, 150, 300)
P21	Speaking with mask	0.41 µm (50, 150, 300)	10242	11447		13	16	82	-123	130	0.886378	LogNormalDistribution[3.8417290908979855, 0.7525418156427558]	10.1543	1.57568	Ob~10~Speaking with mask~0.41 µm (50, 150, 300)
P21	Speaking with mask	0.80 µm (50, 150, 300)	10242	11447		2	41	37	-24	74	0.992888	LogNormalDistribution[3.9114235037027565, 0.3797323625353215]	10.1543	4.03769	Ob~10~Speaking with mask~0.80 µm (50, 150, 300)
P21	Speaking with mask	1.57 µm (50, 150, 300)	10242	11447		7	-64	20	-96	-39	0.999109		10.1543	-6.30273	Ob~10~Speaking with mask~1.57 µm (50, 150, 300)
P21	Speaking with mask	2.99 µm (50, 150, 300)	10242	11447		1	-10	11	-32	0	0.974058	LogNormalDistribution[1.578319801443597, 1.7551589438048416]	10.1543	-0.984802	Ob~10~Speaking with mask~2.99 µm (50, 150, 300)
P21	Speaking with mask	6.64 µm (50, 150, 300)	10242	11447		0	-1	3	-6	1	0.999886	LogNormalDistribution[-0.9043544129187395, 2.1997247066022743]	10.1543	-0.0984802	Ob~10~Speaking with mask~6.64 µm (50, 150, 300)
P21	Speaking with mask	12.80 µm (50, 150, 300)	10242	11447		0	0	0	0	0	1		10.1543	0	Ob~10~Speaking with mask~12.80 µm (50, 150, 300)
P21	Speaking with mask	25.15 µm (50, 150, 300)	10242	11447		0	0	0	0	0	1		10.1543	0	Ob~10~Speaking with mask~25.15 µm (50, 150, 300)
P21	Speaking with mask	29.91 µm (50, 150, 300)	10242	11447		0	0	0	0	0	1		10.1543	0	Ob~10~Speaking with mask~29.91 µm (50, 150, 300)
P21	Speaking with mask	Aerosol (50, 150, 300)	10242	11447		42	-136	279	-667	155	0.0441438	LogNormalDistribution[4.021459704765998, 1.078856637682054]	10.1543	-13.3933	Ob~10~Speaking with mask~Aerosol (50, 150, 300)
P21	Speaking with mask	Droplets (50, 150, 300)	10242	11447		0	-1	3	-6	1	0.999886	LogNormalDistribution[-0.9842300011437312, 2.145823228357089]	10.1543	-0.0984802	Ob~10~Speaking with mask~Droplets (50, 150, 300)
P22	Breathing	0.25 µm (50, 150, 300)	5645	6848		15	31	162	-221	300	0.397958	LogNormalDistribution[4.732240660942502, 0.8455474837410839]	7.20408	4.30311	Ob~11~Breathing~0.25 µm (50, 150, 300)
P22	Breathing	0.41 µm (50, 150, 300)	5645	6848		8	57	78	-94	143	0.93632	LogNormalDistribution[4.204633090891146, 0.47844747938476434]	7.20408	7.91218	Ob~11~Breathing~0.41 µm (50, 150, 300)
P22	Breathing	0.80 µm (50, 150, 300)	5645	6848		3	-23	20	-48	4	0.999027	LogNormalDistribution[1.9289026151759097, 1.2567544217267534]	7.20408	-3.19263	Ob~11~Breathing~0.80 µm (50, 150, 300)
P22	Breathing	1.57 µm (50, 150, 300)	5645	6848		5	-25	57	-112	40	0.957464	LogNormalDistribution[2.8175851218662356, 0.8557469960688578]	7.20408	-3.47025	Ob~11~Breathing~1.57 µm (50, 150, 300)
P22	Breathing	2.99 µm (50, 150, 300)	5645	6848		1	-9	4	-15	-3	0.998948	LogNormalDistribution[0.6876382660771959, 2.143162100688804]	7.20408	-1.24929	Ob~11~Breathing~2.99 µm (50, 150, 300)
P22	Breathing	6.64 µm (50, 150, 300)	5645	6848		0	-2	3	-6	3	0.999908	LogNormalDistribution[0.049913320349627005, 1.0547677892286098]	7.20408	-0.27762	Ob~11~Breathing~6.64 µm (50, 150, 300)
P22	Breathing	12.80 µm (50, 150, 300)	5645	6848		0	0	1	-3	1	0.999992	LogNormalDistribution[-17.304879722277523, 26.25252924722486]	7.20408	0	Ob~11~Breathing~12.80 µm (50, 150, 300)
P22	Breathing	25.15 µm (50, 150, 300)	5645	6848		0	0	0	0	0	1		7.20408	0	Ob~11~Breathing~25.15 µm (50, 150, 300)
P22	Breathing	29.91 µm (50, 150, 300)	5645	6848		0	0	0	0	0	1		7.20408	0	Ob~11~Breathing~29.91 µm (50, 150, 300)
P22	Breathing	Droplets (50, 150, 300)	5645	6848		0	-2	2	-5	2	0.999931	LogNormalDistribution[-0.15955886474849015, 1.1785250490675927]	7.20408	-0.27762	Ob~11~Breathing~Droplets (50, 150, 300)
P22	Breathing	Aerosol (50, 150, 300)	5645	6848		31	21	244	-329	402	0.150889	LogNormalDistribution[5.097716667090443, 0.7987930591860315]	7.20408	2.91501	Ob~11~Breathing~Aerosol (50, 150, 300)
P22	Speaking	0.25 µm (50, 150, 300)	3379	4595		21	33	281	-356	479	0.0487865	LogNormalDistribution[5.1393642335950185, 1.0710842538995202]	13.1723	2.50525	Ob~11~Speaking~0.25 µm (50, 150, 300)
P22	Speaking	0.41 µm (50, 150, 300)	3379	4595		10	159	129	28	348	0.687426	LogNormalDistribution[5.03658852671053, 0.6992714094645954]	13.1723	12.0708	Ob~11~Speaking~0.41 µm (50, 150, 300)
P22	Speaking	0.80 µm (50, 150, 300)	3379	4595		2	15	15	-6	36	0.99963	LogNormalDistribution[2.7940684135881453, 0.5286500122168745]	13.1723	1.13875	Ob~11~Speaking~0.80 µm (50, 150, 300)
P22	Speaking	1.57 µm (50, 150, 300)	3379	4595		8	-61	29	-90	-16	0.997261	LogNormalDistribution[4.041448774405543, 0.03551129994046937]	13.1723	-4.63092	Ob~11~Speaking~1.57 µm (50, 150, 300)
P22	Speaking	2.99 µm (50, 150, 300)	3379	4595		1	-10	12	-34	1	0.959446	LogNormalDistribution[0.7490343733659405, 1.9521371471667874]	13.1723	-0.759168	Ob~11~Speaking~2.99 µm (50, 150, 300)
P22	Speaking	6.64 µm (50, 150, 300)	3379	4595		0	-3	2	-5	0	0.999963	LogNormalDistribution[-34.051800959842396, 0.8321518459133388]	13.1723	-0.22775	Ob~11~Speaking~6.64 µm (50, 150, 300)
P22	Speaking	12.80 µm (50, 150, 300)	3379	4595		0	-1	1	-3	0	0.999997	LogNormalDistribution[-34.89707644525318, 0.5954341931230678]	13.1723	-0.0759168	Ob~11~Speaking~12.80 µm (50, 150, 300)
P22	Speaking	25.15 µm (50, 150, 300)	3379	4595		0	0	0	0	0	1		13.1723	0	Ob~11~Speaking~25.15 µm (50, 150, 300)
P22	Speaking	29.91 µm (50, 150, 300)	3379	4595		0	0	0	0	0	1		13.1723	0	Ob~11~Speaking~29.91 µm (50, 150, 300)
P22	Speaking	Droplets (50, 150, 300)	3379	4595		0	-4	3	-8	0	0.999845	LogNormalDistribution[-33.939119511608475, 0.450344512221257]	13.1723	-0.303667	Ob~11~Speaking~Droplets (50, 150, 300)
P22	Speaking	Aerosol (50, 150, 300)	3379	4595		41	144	409	-393	754	0.00275001	LogNormalDistribution[5.6960124600035575, 0.9459883459483118]	13.1723	10.932	Ob~11~Speaking~Aerosol (50, 150, 300)
P23	Breathing	0.25 µm (50, 150, 300)	6274	7483		17	-53	116	-193	158	0.765846	LogNormalDistribution[4.164933134908841, 0.9507370433082156]	8.32992	-6.3626	Ob~12~Breathing~0.25 µm (50, 150, 300)
P23	Breathing	0.41 µm (50, 150, 300)	6274	7483		12	-66	96	-214	68	0.86492	LogNormalDistribution[3.649447445217936, 1.029560314662661]	8.32992	-7.92324	Ob~12~Breathing~0.41 µm (50, 150, 300)
P23	Breathing	0.80 µm (50, 150, 300)	6274	7483		3	10	52	-76	71	0.965156	LogNormalDistribution[3.391197398795957, 0.7930760856952792]	8.32992	1.20049	Ob~12~Breathing~0.80 µm (50, 150, 300)
P23	Breathing	1.57 µm (50, 150, 300)	6274	7483		6	-25	30	-68	17	0.994317	LogNormalDistribution[2.6021523697442657, 1.2195693763048074]	8.32992	-3.00123	Ob~12~Breathing~1.57 µm (50, 150, 300)
P23	Breathing	2.99 µm (50, 150, 300)	6274	7483		0	3	8	-12	16	0.995427	LogNormalDistribution[1.4706481417627488, 1.1068949916877018]	8.32992	0.360147	Ob~12~Breathing~2.99 µm (50, 150, 300)
P23	Breathing	6.64 µm (50, 150, 300)	6274	7483		0	-1	1	-3	0	0.999994	LogNormalDistribution[-35.671672027279875, 0.852862039101171]	8.32992	-0.120049	Ob~12~Breathing~6.64 µm (50, 150, 300)
P23	Breathing	12.80 µm (50, 150, 300)	6274	7483		0	0	0	0	0	1		8.32992	0	Ob~12~Breathing~12.80 µm (50, 150, 300)
P23	Breathing	25.15 µm (50, 150, 300)	6274	7483		0	0	0	0	0	1		8.32992	0	Ob~12~Breathing~25.15 µm (50, 150, 300)
P23	Breathing	29.91 µm (50, 150, 300)	6274	7483		0	0	0	0	0	1		8.32992	0	Ob~12~Breathing~29.91 µm (50, 150, 300)
P23	Breathing	Droplets (50, 150, 300)	6274	7483		0	-1	1	-3	0	0.999994	LogNormalDistribution[-35.649332458544954, 0.8527650507972017]	8.32992	-0.120049	Ob~12~Breathing~Droplets (50, 150, 300)
P23	Breathing	Aerosol (50, 150, 300)	6274	7483		37	-150	196	-493	95	0.311305	LogNormalDistribution[4.36581550400212, 0.5768921451214346]	8.32992	-18.0074	Ob~12~Breathing~Aerosol (50, 150, 300)
P23	Speaking	Aerosol (50, 150, 300)	3565	4770		23	725	128	563	909	0.706596	LogNormalDistribution[6.582272342828495, 0.1366061379407494]	12.7055	57.0621	Ob~12~Speaking~Aerosol (50, 150, 300)
P23	Speaking	0.25 µm (50, 150, 300)	3565	4770		3	544	129	367	741	0.777459	LogNormalDistribution[6.310566472260973, 0.230264654839986]	12.7055	42.8162	Ob~12~Speaking~0.25 µm (50, 150, 300)
P23	Speaking	0.41 µm (50, 150, 300)	3565	4770		12	146	88	-54	228	0.906302	LogNormalDistribution[5.031328075449113, 0.19130257159335196]	12.7055	11.4911	Ob~12~Speaking~0.41 µm (50, 150, 300)
P23	Speaking	0.80 µm (50, 150, 300)	3565	4770		3	57	61	-32	157	0.953103	LogNormalDistribution[4.055309550230217, 0.8923484928948756]	12.7055	4.48626	Ob~12~Speaking~0.80 µm (50, 150, 300)
P23	Speaking	1.57 µm (50, 150, 300)	3565	4770		4	36	41	-28	91	0.98389	LogNormalDistribution[3.641577615024086, 0.6201272338654903]	12.7055	2.83343	Ob~12~Speaking~1.57 µm (50, 150, 300)
P23	Speaking	2.99 µm (50, 150, 300)	3565	4770		0	4	7	-3	18	0.992674	LogNormalDistribution[1.7224328761043064, 0.923651225932034]	12.7055	0.314825	Ob~12~Speaking~2.99 µm (50, 150, 300)
P23	Speaking	6.64 µm (50, 150, 300)	3565	4770		0	-1	2	-2	2	0.999978	LogNormalDistribution[-0.35262118098012546, 1.108004774309507]	12.7055	-0.0787063	Ob~12~Speaking~6.64 µm (50, 150, 300)
P23	Speaking	12.80 µm (50, 150, 300)	3565	4770		0	0	0	0	0	1		12.7055	0	Ob~12~Speaking~12.80 µm (50, 150, 300)
P23	Speaking	25.15 µm (50, 150, 300)	3565	4770		0	0	0	0	0	1		12.7055	0	Ob~12~Speaking~25.15 µm (50, 150, 300)
P23	Speaking	29.91 µm (50, 150, 300)	3565	4770		0	0	0	0	0	1		12.7055	0	Ob~12~Speaking~29.91 µm (50, 150, 300)
P23	Speaking	Droplets (50, 150, 300)	3565	4770		0	-1	2	-2	2	0.999978	LogNormalDistribution[-0.3252998036280442, 1.0930043601720902]	12.7055	-0.0787063	Ob~12~Speaking~Droplets (50, 150, 300)
P24	Breathing	0.25 µm (50, 150, 300)	6157	7360		32	-19	197	-358	192	0.368534	LogNormalDistribution[4.387927173147281, 0.7220983181239417]	5.04529	-3.76589	Ob~02~Breathing~0.25 µm (50, 150, 300)
P24	Breathing	0.41 µm (50, 150, 300)	6157	7360		8	23	108	-105	199	0.837461	LogNormalDistribution[4.030644000165408, 1.3549714563609248]	5.04529	4.55871	Ob~02~Breathing~0.41 µm (50, 150, 300)
P24	Breathing	0.80 µm (50, 150, 300)	6157	7360		2	27	18	7	51	0.999677	LogNormalDistribution[3.2690662608521, 0.606974862372327]	5.04529	5.35153	Ob~02~Breathing~0.80 µm (50, 150, 300)
P24	Breathing	1.57 µm (50, 150, 300)	6157	7360		6	-47	26	-79	8	0.998419	LogNormalDistribution[2.4431346184533886, 0.6551599304370668]	5.04529	-9.31562	Ob~02~Breathing~1.57 µm (50, 150, 300)
P24	Breathing	2.99 µm (50, 150, 300)	6157	7360		0	-1	4	-7	4	0.999441	LogNormalDistribution[0.26951714771151913, 0.9365492057582009]	5.04529	-0.198205	Ob~02~Breathing~2.99 µm (50, 150, 300)
P24	Breathing	6.64 µm (50, 150, 300)	6157	7360		0	1	1	0	3	0.999994	LogNormalDistribution[0.05166086694675044, 0.8695615896212839]	5.04529	0.198205	Ob~02~Breathing~6.64 µm (50, 150, 300)
P24	Breathing	12.80 µm (50, 150, 300)	6157	7360		0	0	0	0	0	1		5.04529	0	Ob~02~Breathing~12.80 µm (50, 150, 300)
P24	Breathing	25.15 µm (50, 150, 300)	6157	7360		0	0	0	0	0	1		5.04529	0	Ob~02~Breathing~25.15 µm (50, 150, 300)
P24	Breathing	29.91 µm (50, 150, 300)	6157	7360		0	0	0	0	0	1		5.04529	0	Ob~02~Breathing~29.91 µm (50, 150, 300)
P24	Breathing	Droplets (50, 150, 300)	6157	7360		0	1	1	0	3	0.999994	LogNormalDistribution[0.004785871318203258, 0.890629789721547]	5.04529	0.198205	Ob~02~Breathing~Droplets (50, 150, 300)
P24	Breathing	Aerosol (50, 150, 300)	6157	7360		46	-48	198	-380	194	0.456574	LogNormalDistribution[4.373705173690117, 0.9504306181467576]	5.04529	-9.51383	Ob~02~Breathing~Aerosol (50, 150, 300)
P24	Speaking	0.25 µm (50, 150, 300)	4113	5328		39	-195	256	-620	56	0.203456	LogNormalDistribution[4.699869682884323, 1.6455687327923283]	8.90999	-21.8856	Ob~02~Speaking~0.25 µm (50, 150, 300)
P24	Speaking	0.41 µm (50, 150, 300)	4113	5328		9	-4	79	-132	86	0.898837	LogNormalDistribution[3.5348386533875336, 0.7755502968431421]	8.90999	-0.448935	Ob~02~Speaking~0.41 µm (50, 150, 300)
P24	Speaking	0.80 µm (50, 150, 300)	4113	5328		3	15	31	-9	69	0.996003	LogNormalDistribution[3.1950313890199906, 0.9718431089780041]	8.90999	1.6835	Ob~02~Speaking~0.80 µm (50, 150, 300)
P24	Speaking	1.57 µm (50, 150, 300)	4113	5328		6	-52	46	-134	-10	0.985609	LogNormalDistribution[3.134059809296805, 1.6269364256633576]	8.90999	-5.83615	Ob~02~Speaking~1.57 µm (50, 150, 300)
P24	Speaking	2.99 µm (50, 150, 300)	4113	5328		1	-21	8	-35	-10	0.985364		8.90999	-2.35691	Ob~02~Speaking~2.99 µm (50, 150, 300)
P24	Speaking	6.64 µm (50, 150, 300)	4113	5328		0	-2	1	-3	0	0.999992	LogNormalDistribution[-19.078011131241098, 25.070866411274142]	8.90999	-0.224467	Ob~02~Speaking~6.64 µm (50, 150, 300)
P24	Speaking	12.80 µm (50, 150, 300)	4113	5328		0	-1	1	-3	0	0.999997	LogNormalDistribution[-35.19792253233564, 0.6083158290199238]	8.90999	-0.112234	Ob~02~Speaking~12.80 µm (50, 150, 300)
P24	Speaking	25.15 µm (50, 150, 300)	4113	5328		0	0	0	0	0	1		8.90999	0	Ob~02~Speaking~25.15 µm (50, 150, 300)
P24	Speaking	29.91 µm (50, 150, 300)	4113	5328		0	0	0	0	0	1		8.90999	0	Ob~02~Speaking~29.91 µm (50, 150, 300)
P24	Speaking	Droplets (50, 150, 300)	4113	5328		0	-3	2	-5	0	0.999981	LogNormalDistribution[-16.401997104073388, 24.466423331858376]	8.90999	-0.336701	Ob~02~Speaking~Droplets (50, 150, 300)
P24	Speaking	Aerosol (50, 150, 300)	4113	5328		57	-245	356	-762	105	0.0415851	LogNormalDistribution[4.39612996936834, 1.2294567616931729]	8.90999	-27.4972	Ob~02~Speaking~Aerosol (50, 150, 300)
P25	Breathing	0.25 µm (50, 150, 300)	5900	7104		11	30	79	-85	154	0.915992	LogNormalDistribution[4.075859077460196, 0.8013426820295412]	5.18188	5.7894	Ob~03~Breathing~0.25 µm (50, 150, 300)
P25	Breathing	0.41 µm (50, 150, 300)	5900	7104		6	22	61	-59	106	0.938048	LogNormalDistribution[3.6578800988399287, 0.7964670172516937]	5.18188	4.24556	Ob~03~Breathing~0.41 µm (50, 150, 300)
P25	Breathing	0.80 µm (50, 150, 300)	5900	7104		2	5	17	-9	31	0.99959	LogNormalDistribution[2.098675391987935, 1.16250716494598]	5.18188	0.964901	Ob~03~Breathing~0.80 µm (50, 150, 300)
P25	Breathing	1.57 µm (50, 150, 300)	5900	7104		5	-36	46	-98	49	0.99049	LogNormalDistribution[3.143696564196978, 1.199105104096324]	5.18188	-6.94729	Ob~03~Breathing~1.57 µm (50, 150, 300)
P25	Breathing	2.99 µm (50, 150, 300)	5900	7104		0	-7	2	-11	-5	0.999968		5.18188	-1.35086	Ob~03~Breathing~2.99 µm (50, 150, 300)
P25	Breathing	6.64 µm (50, 150, 300)	5900	7104		0	-1	1	-3	0	0.999994	LogNormalDistribution[-35.604953199368786, 0.8025681682444858]	5.18188	-0.19298	Ob~03~Breathing~6.64 µm (50, 150, 300)
P25	Breathing	12.80 µm (50, 150, 300)	5900	7104		0	0	0	0	0	1		5.18188	0	Ob~03~Breathing~12.80 µm (50, 150, 300)
P25	Breathing	25.15 µm (50, 150, 300)	5900	7104		0	0	0	0	0	1		5.18188	0	Ob~03~Breathing~25.15 µm (50, 150, 300)
P25	Breathing	29.91 µm (50, 150, 300)	5900	7104		0	0	0	0	0	1		5.18188	0	Ob~03~Breathing~29.91 µm (50, 150, 300)
P25	Breathing	Droplets (50, 150, 300)	5900	7104		0	-1	1	-3	0	0.999994	LogNormalDistribution[-35.62860445632488, 0.782069786857911]	5.18188	-0.19298	Ob~03~Breathing~Droplets (50, 150, 300)
P25	Breathing	Aerosol (50, 150, 300)	5900	7104		23	23	166	-212	299	0.435664	LogNormalDistribution[4.615173464307883, 0.9266693689553083]	5.18188	4.43854	Ob~03~Breathing~Aerosol (50, 150, 300)
P25	Speaking	0.25 µm (50, 150, 300)	3515	4735		15	-8	262	-512	209	0.0707744	LogNormalDistribution[4.093343896118757, 0.886027956051863]	8.71046	-0.918436	Ob~03~Speaking~0.25 µm (50, 150, 300)
P25	Speaking	0.41 µm (50, 150, 300)	3515	4735		5	80	86	-50	175	0.852982	LogNormalDistribution[4.562496916056491, 0.4576582788154045]	8.71046	9.18436	Ob~03~Speaking~0.41 µm (50, 150, 300)
P25	Speaking	0.80 µm (50, 150, 300)	3515	4735		2	4	24	-40	50	0.999106	LogNormalDistribution[2.1728007706801735, 0.9804059630101386]	8.71046	0.459218	Ob~03~Speaking~0.80 µm (50, 150, 300)
P25	Speaking	1.57 µm (50, 150, 300)	3515	4735		6	-39	63	-152	20	0.960643	LogNormalDistribution[3.134394895308307, 1.737309131667637]	8.71046	-4.47737	Ob~03~Speaking~1.57 µm (50, 150, 300)
P25	Speaking	2.99 µm (50, 150, 300)	3515	4735		1	-14	2	-18	-10	0.999938		8.71046	-1.60726	Ob~03~Speaking~2.99 µm (50, 150, 300)
P25	Speaking	6.64 µm (50, 150, 300)	3515	4735		0	1	2	-2	5	0.999869	LogNormalDistribution[0.4348906983094941, 1.0202328311334343]	8.71046	0.114804	Ob~03~Speaking~6.64 µm (50, 150, 300)
P25	Speaking	12.80 µm (50, 150, 300)	3515	4735		0	0	0	0	0	1		8.71046	0	Ob~03~Speaking~12.80 µm (50, 150, 300)
P25	Speaking	25.15 µm (50, 150, 300)	3515	4735		0	0	0	0	0	1		8.71046	0	Ob~03~Speaking~25.15 µm (50, 150, 300)
P25	Speaking	29.91 µm (50, 150, 300)	3515	4735		0	0	0	0	0	1		8.71046	0	Ob~03~Speaking~29.91 µm (50, 150, 300)
P25	Speaking	Droplets (50, 150, 300)	3515	4735		0	1	3	-2	5	0.999869	LogNormalDistribution[0.44398632159772505, 1.0364219238153256]	8.71046	0.114804	Ob~03~Speaking~Droplets (50, 150, 300)
P25	Speaking	Aerosol (50, 150, 300)	3515	4735		26	56	307	-523	333	0.0407334	LogNormalDistribution[4.784713261639505, 0.7806828337692644]	8.71046	6.42905	Ob~03~Speaking~Aerosol (50, 150, 300)
P25	Speaking with mask	0.25 µm (50, 150, 300)	10570	11789		29	-174	215	-521	25	0.219713	LogNormalDistribution[3.702137930821814, 1.4055793455480865]	4.28641	-40.5934	Ob~03~Speaking with mask~0.25 µm (50, 150, 300)
P25	Speaking with mask	0.41 µm (50, 150, 300)	10570	11789		7	12	44	-61	48	0.980996	LogNormalDistribution[2.9803150888231587, 0.6407079664936538]	4.28641	2.79955	Ob~03~Speaking with mask~0.41 µm (50, 150, 300)
P25	Speaking with mask	0.80 µm (50, 150, 300)	10570	11789		1	22	41	-57	81	0.993312	LogNormalDistribution[3.4705255881287247, 0.7175605638977038]	4.28641	5.1325	Ob~03~Speaking with mask~0.80 µm (50, 150, 300)
P25	Speaking with mask	1.57 µm (50, 150, 300)	10570	11789		5	-33	46	-121	5	0.985196	LogNormalDistribution[1.840082230542555, 2.1467537811380764]	4.28641	-7.69875	Ob~03~Speaking with mask~1.57 µm (50, 150, 300)
P25	Speaking with mask	2.99 µm (50, 150, 300)	10570	11789		0	9	7	0	24	0.994893	LogNormalDistribution[2.1575714773743004, 0.547377206590041]	4.28641	2.09966	Ob~03~Speaking with mask~2.99 µm (50, 150, 300)
P25	Speaking with mask	6.64 µm (50, 150, 300)	10570	11789		0	0	1	-1	3	0.999992	LogNormalDistribution[-1.175805996498451, 1.814954656010775]	4.28641	0	Ob~03~Speaking with mask~6.64 µm (50, 150, 300)
P25	Speaking with mask	12.80 µm (50, 150, 300)	10570	11789		0	-1	1	-3	0	0.999997	LogNormalDistribution[-35.45931950106183, 0.6046146222399126]	4.28641	-0.233296	Ob~03~Speaking with mask~12.80 µm (50, 150, 300)
P25	Speaking with mask	25.15 µm (50, 150, 300)	10570	11789		0	0	0	0	0	1		4.28641	0	Ob~03~Speaking with mask~25.15 µm (50, 150, 300)
P25	Speaking with mask	29.91 µm (50, 150, 300)	10570	11789		0	0	0	0	0	1		4.28641	0	Ob~03~Speaking with mask~29.91 µm (50, 150, 300)
P25	Speaking with mask	Aerosol (50, 150, 300)	10570	11789		43	-164	273	-602	50	0.0688406	LogNormalDistribution[3.6375704521358014, 1.1948646734468606]	4.28641	-38.2605	Ob~03~Speaking with mask~Aerosol (50, 150, 300)
P25	Speaking with mask	Droplets (50, 150, 300)	10570	11789		0	-1	1	-2	1	0.999986	LogNormalDistribution[-1.5215244320400294, 2.528707870966767]	4.28641	-0.233296	Ob~03~Speaking with mask~Droplets (50, 150, 300)
P26	Breathing	0.25 µm (50, 150, 300)	6226	7429		20	42	113	-168	151	0.772629	LogNormalDistribution[4.352648946008704, 0.6844882705335736]	5.80198	7.23891	Ob~04~Breathing~0.25 µm (50, 150, 300)
P26	Breathing	0.41 µm (50, 150, 300)	6226	7429		11	129	83	-8	244	0.913912	LogNormalDistribution[4.872841536339382, 0.34265472199687086]	5.80198	22.2338	Ob~04~Breathing~0.41 µm (50, 150, 300)
P26	Breathing	0.80 µm (50, 150, 300)	6226	7429		4	-12	26	-36	36	0.997871	LogNormalDistribution[2.8711787929059582, 0.9025349502022713]	5.80198	-2.06826	Ob~04~Breathing~0.80 µm (50, 150, 300)
P26	Breathing	1.57 µm (50, 150, 300)	6226	7429		7	-47	40	-108	19	0.989394	LogNormalDistribution[2.701790006705806, 0.9137772392957774]	5.80198	-8.10068	Ob~04~Breathing~1.57 µm (50, 150, 300)
P26	Breathing	2.99 µm (50, 150, 300)	6226	7429		1	-10	4	-16	-7	0.999622		5.80198	-1.72355	Ob~04~Breathing~2.99 µm (50, 150, 300)
P26	Breathing	6.64 µm (50, 150, 300)	6226	7429		0	-2	2	-6	0	0.999908	LogNormalDistribution[-35.257922729288595, 0.8028034793382917]	5.80198	-0.34471	Ob~04~Breathing~6.64 µm (50, 150, 300)
P26	Breathing	12.80 µm (50, 150, 300)	6226	7429		0	1	1	0	3	0.999994	LogNormalDistribution[-0.008293615948325738, 0.919077722659653]	5.80198	0.172355	Ob~04~Breathing~12.80 µm (50, 150, 300)
P26	Breathing	25.15 µm (50, 150, 300)	6226	7429		0	0	0	0	0	1		5.80198	0	Ob~04~Breathing~25.15 µm (50, 150, 300)
P26	Breathing	29.91 µm (50, 150, 300)	6226	7429		0	0	0	0	0	1		5.80198	0	Ob~04~Breathing~29.91 µm (50, 150, 300)
P26	Breathing	Droplets (50, 150, 300)	6226	7429		0	-1	2	-5	2	0.999869	LogNormalDistribution[-0.13203244547984644, 0.9204744561958974]	5.80198	-0.172355	Ob~04~Breathing~Droplets (50, 150, 300)
P26	Breathing	Aerosol (50, 150, 300)	6226	7429		43	93	95	-116	187	0.92973	LogNormalDistribution[4.607856353889214, 0.597072445552757]	5.80198	16.029	Ob~04~Breathing~Aerosol (50, 150, 300)
P26	Speaking	0.25 µm (50, 150, 300)	3697	4929		7	199	104	36	370	0.826419	LogNormalDistribution[5.271820205091892, 0.3430248603394029]	6.88974	28.8835	Ob~04~Speaking~0.25 µm (50, 150, 300)
P26	Speaking	0.41 µm (50, 150, 300)	3697	4929		10	25	37	-51	57	0.994685	LogNormalDistribution[3.545171434732434, 0.5060827580732224]	6.88974	3.62858	Ob~04~Speaking~0.41 µm (50, 150, 300)
P26	Speaking	0.80 µm (50, 150, 300)	3697	4929		3	-32	25	-68	8	0.997957	LogNormalDistribution[1.6957690832909245, 1.2745536833676159]	6.88974	-4.64459	Ob~04~Speaking~0.80 µm (50, 150, 300)
P26	Speaking	1.57 µm (50, 150, 300)	3697	4929		3	-7	29	-53	47	0.997071	LogNormalDistribution[2.243525311679994, 1.3751273028033157]	6.88974	-1.016	Ob~04~Speaking~1.57 µm (50, 150, 300)
P26	Speaking	2.99 µm (50, 150, 300)	3697	4929		0	2	4	-4	7	0.999109	LogNormalDistribution[1.0192835523740444, 0.7510676328613929]	6.88974	0.290287	Ob~04~Speaking~2.99 µm (50, 150, 300)
P26	Speaking	6.64 µm (50, 150, 300)	3697	4929		0	0	0	0	0	1		6.88974	0	Ob~04~Speaking~6.64 µm (50, 150, 300)
P26	Speaking	12.80 µm (50, 150, 300)	3697	4929		0	0	0	0	0	1		6.88974	0	Ob~04~Speaking~12.80 µm (50, 150, 300)
P26	Speaking	25.15 µm (50, 150, 300)	3697	4929		0	0	0	0	0	1		6.88974	0	Ob~04~Speaking~25.15 µm (50, 150, 300)
P26	Speaking	29.91 µm (50, 150, 300)	3697	4929		0	0	0	0	0	1		6.88974	0	Ob~04~Speaking~29.91 µm (50, 150, 300)
P26	Speaking	Droplets (50, 150, 300)	3697	4929		0	0	0	0	0	1		6.88974	0	Ob~04~Speaking~Droplets (50, 150, 300)
P26	Speaking	Aerosol (50, 150, 300)	3697	4929		24	189	114	-37	348	0.828985	LogNormalDistribution[5.218519160743389, 0.44920824286293287]	6.88974	27.4321	Ob~04~Speaking~Aerosol (50, 150, 300)
P26	Speaking with mask	0.25 µm (50, 150, 300)	10224	11456		14	-17	134	-232	198	0.611661	LogNormalDistribution[4.066542629127343, 1.1446352551321026]	4.88131	-3.48267	Ob~04~Speaking with mask~0.25 µm (50, 150, 300)
P26	Speaking with mask	0.41 µm (50, 150, 300)	10224	11456		11	-15	51	-73	60	0.969229	LogNormalDistribution[3.058151071789292, 1.1535925619577116]	4.88131	-3.07294	Ob~04~Speaking with mask~0.41 µm (50, 150, 300)
P26	Speaking with mask	0.80 µm (50, 150, 300)	10224	11456		2	10	36	-45	48	0.992966	LogNormalDistribution[3.1040553967124778, 0.6884285497650339]	4.88131	2.04863	Ob~04~Speaking with mask~0.80 µm (50, 150, 300)
P26	Speaking with mask	1.57 µm (50, 150, 300)	10224	11456		4	-32	36	-62	31	0.994071	LogNormalDistribution[3.130457493570112, 1.1458402494185445]	4.88131	-6.55562	Ob~04~Speaking with mask~1.57 µm (50, 150, 300)
P26	Speaking with mask	2.99 µm (50, 150, 300)	10224	11456		0	-4	4	-9	3	0.998097	LogNormalDistribution[0.43000170263477633, 1.3136036666750457]	4.88131	-0.819452	Ob~04~Speaking with mask~2.99 µm (50, 150, 300)
P26	Speaking with mask	6.64 µm (50, 150, 300)	10224	11456		0	-1	1	-3	0	0.999997	LogNormalDistribution[-35.40030505129425, 0.7269523029481967]	4.88131	-0.204863	Ob~04~Speaking with mask~6.64 µm (50, 150, 300)
P26	Speaking with mask	12.80 µm (50, 150, 300)	10224	11456		0	0	0	0	0	1		4.88131	0	Ob~04~Speaking with mask~12.80 µm (50, 150, 300)
P26	Speaking with mask	25.15 µm (50, 150, 300)	10224	11456		0	0	0	0	0	1		4.88131	0	Ob~04~Speaking with mask~25.15 µm (50, 150, 300)
P26	Speaking with mask	29.91 µm (50, 150, 300)	10224	11456		0	0	0	0	0	1		4.88131	0	Ob~04~Speaking with mask~29.91 µm (50, 150, 300)
P26	Speaking with mask	Aerosol (50, 150, 300)	10224	11456		32	-66	142	-253	191	0.728608	LogNormalDistribution[4.222882459251632, 1.2087387479300755]	4.88131	-13.521	Ob~04~Speaking with mask~Aerosol (50, 150, 300)
P26	Speaking with mask	Droplets (50, 150, 300)	10224	11456		0	-1	1	-3	0	0.999997	LogNormalDistribution[-35.44263410656775, 0.7318484276186286]	4.88131	-0.204863	Ob~04~Speaking with mask~Droplets (50, 150, 300)
P27	Breathing	0.25 µm (50, 150, 300)	5175	6370		25	-148	95	-227	5	0.800779	LogNormalDistribution[3.918295034708083, 1.035625525008141]	5.20259	-28.4474	Ob~05~Breathing~0.25 µm (50, 150, 300)
P27	Breathing	0.41 µm (50, 150, 300)	5175	6370		11	-67	69	-142	50	0.948292	LogNormalDistribution[3.125234165799795, 1.0321643657201218]	5.20259	-12.8782	Ob~05~Breathing~0.41 µm (50, 150, 300)
P27	Breathing	0.80 µm (50, 150, 300)	5175	6370		4	-41	30	-99	-8	0.997109	LogNormalDistribution[2.7686041890228665, 1.8622297683136857]	5.20259	-7.88069	Ob~05~Breathing~0.80 µm (50, 150, 300)
P27	Breathing	1.57 µm (50, 150, 300)	5175	6370		6	-91	36	-145	-22	0.994008	LogNormalDistribution[2.0452578208353667, 0.8904158029737688]	5.20259	-17.4913	Ob~05~Breathing~1.57 µm (50, 150, 300)
P27	Breathing	2.99 µm (50, 150, 300)	5175	6370		0	-3	5	-11	5	0.998469	LogNormalDistribution[1.3016244229129312, 0.5238588031789216]	5.20259	-0.576636	Ob~05~Breathing~2.99 µm (50, 150, 300)
P27	Breathing	6.64 µm (50, 150, 300)	5175	6370		0	0	0	0	0	1		5.20259	0	Ob~05~Breathing~6.64 µm (50, 150, 300)
P27	Breathing	12.80 µm (50, 150, 300)	5175	6370		0	0	0	0	0	1		5.20259	0	Ob~05~Breathing~12.80 µm (50, 150, 300)
P27	Breathing	25.15 µm (50, 150, 300)	5175	6370		0	0	0	0	0	1		5.20259	0	Ob~05~Breathing~25.15 µm (50, 150, 300)
P27	Breathing	29.91 µm (50, 150, 300)	5175	6370		0	0	0	0	0	1		5.20259	0	Ob~05~Breathing~29.91 µm (50, 150, 300)
P27	Breathing	Droplets (50, 150, 300)	5175	6370		0	0	0	0	0	1		5.20259	0	Ob~05~Breathing~Droplets (50, 150, 300)
P27	Breathing	Aerosol (50, 150, 300)	5175	6370		46	-343	141	-479	-88	0.620167	LogNormalDistribution[3.893786788699142, 1.423315715807982]	5.20259	-65.9287	Ob~05~Breathing~Aerosol (50, 150, 300)
P27	Speaking	0.25 µm (50, 150, 300)	3109	4303		43	-143	164	-278	144	0.593942	LogNormalDistribution[4.560270746748274, 1.0122152554682902]	11.3842	-12.5612	Ob~05~Speaking~0.25 µm (50, 150, 300)
P27	Speaking	0.41 µm (50, 150, 300)	3109	4303		29	33	158	-121	335	0.592364	LogNormalDistribution[4.519121349892214, 1.076214914574636]	11.3842	2.89874	Ob~05~Speaking~0.41 µm (50, 150, 300)
P27	Speaking	0.80 µm (50, 150, 300)	3109	4303		8	-21	31	-75	32	0.997853	LogNormalDistribution[2.554412912125226, 1.1452145203863087]	11.3842	-1.84465	Ob~05~Speaking~0.80 µm (50, 150, 300)
P27	Speaking	1.57 µm (50, 150, 300)	3109	4303		9	-28	15	-48	-1	0.99987	LogNormalDistribution[1.9457823845081457, 1.5934491486631348]	11.3842	-2.45954	Ob~05~Speaking~1.57 µm (50, 150, 300)
P27	Speaking	2.99 µm (50, 150, 300)	3109	4303		1	-15	9	-28	-1	0.984862	LogNormalDistribution[0.9700670222497751, 1.1701185840162827]	11.3842	-1.31761	Ob~05~Speaking~2.99 µm (50, 150, 300)
P27	Speaking	6.64 µm (50, 150, 300)	3109	4303		0	-1	2	-6	3	0.999913	LogNormalDistribution[0.15843341144705964, 0.9801363321117829]	11.3842	-0.0878407	Ob~05~Speaking~6.64 µm (50, 150, 300)
P27	Speaking	12.80 µm (50, 150, 300)	3109	4303		0	-1	1	-2	1	0.999986	LogNormalDistribution[-1.219492734900564, 1.8861405989366495]	11.3842	-0.0878407	Ob~05~Speaking~12.80 µm (50, 150, 300)
P27	Speaking	25.15 µm (50, 150, 300)	3109	4303		0	0	0	0	0	1		11.3842	0	Ob~05~Speaking~25.15 µm (50, 150, 300)
P27	Speaking	29.91 µm (50, 150, 300)	3109	4303		0	0	0	0	0	1		11.3842	0	Ob~05~Speaking~29.91 µm (50, 150, 300)
P27	Speaking	Droplets (50, 150, 300)	3109	4303		0	-2	3	-6	3	0.999909	LogNormalDistribution[0.25156698147007156, 0.8840145350075282]	11.3842	-0.175681	Ob~05~Speaking~Droplets (50, 150, 300)
P27	Speaking	Aerosol (50, 150, 300)	3109	4303		90	-164	319	-462	439	0.159147	LogNormalDistribution[4.86308382561072, 1.3551048352929356]	11.3842	-14.4059	Ob~05~Speaking~Aerosol (50, 150, 300)
P28	Breathing	0.25 µm (50, 150, 300)	6070	7281		20	82	160	-149	418	0.554869	LogNormalDistribution[4.697403363253068, 0.660242894145298]	9.31335	8.80456	Ob~06~Breathing~0.25 µm (50, 150, 300)
P28	Breathing	0.41 µm (50, 150, 300)	6070	7281		14	-28	144	-299	126	0.641417	LogNormalDistribution[3.705137316866539, 0.9633832640069636]	9.31335	-3.00644	Ob~06~Breathing~0.41 µm (50, 150, 300)
P28	Breathing	0.80 µm (50, 150, 300)	6070	7281		2	58	32	-3	91	0.997321	LogNormalDistribution[4.013860050775855, 0.41905114178934977]	9.31335	6.22762	Ob~06~Breathing~0.80 µm (50, 150, 300)
P28	Breathing	1.57 µm (50, 150, 300)	6070	7281		6	-7	28	-66	35	0.99892	LogNormalDistribution[2.8763869743460635, 0.6416143795125278]	9.31335	-0.751609	Ob~06~Breathing~1.57 µm (50, 150, 300)
P28	Breathing	2.99 µm (50, 150, 300)	6070	7281		0	-1	7	-9	13	0.994307	LogNormalDistribution[1.0259797028417494, 1.4201554477356086]	9.31335	-0.107373	Ob~06~Breathing~2.99 µm (50, 150, 300)
P28	Breathing	6.64 µm (50, 150, 300)	6070	7281		0	0	0	0	0	1		9.31335	0	Ob~06~Breathing~6.64 µm (50, 150, 300)
P28	Breathing	12.80 µm (50, 150, 300)	6070	7281		0	0	0	0	0	1		9.31335	0	Ob~06~Breathing~12.80 µm (50, 150, 300)
P28	Breathing	25.15 µm (50, 150, 300)	6070	7281		0	0	0	0	0	1		9.31335	0	Ob~06~Breathing~25.15 µm (50, 150, 300)
P28	Breathing	29.91 µm (50, 150, 300)	6070	7281		0	0	0	0	0	1		9.31335	0	Ob~06~Breathing~29.91 µm (50, 150, 300)
P28	Breathing	Droplets (50, 150, 300)	6070	7281		0	0	0	0	0	1		9.31335	0	Ob~06~Breathing~Droplets (50, 150, 300)
P28	Breathing	Aerosol (50, 150, 300)	6070	7281		41	117	304	-413	630	0.132342	LogNormalDistribution[5.230457146662773, 0.5978344081598003]	9.31335	12.5626	Ob~06~Breathing~Aerosol (50, 150, 300)
P28	Speaking	0.25 µm (50, 150, 300)	3683	4905		23	17	84	-134	113	0.939086	LogNormalDistribution[3.700244393522176, 0.9351468779182529]	14.3611	1.18375	Ob~06~Speaking~0.25 µm (50, 150, 300)
P28	Speaking	0.41 µm (50, 150, 300)	3683	4905		8	181	140	-73	407	0.576999	LogNormalDistribution[5.196226295216064, 0.5591089824840192]	14.3611	12.6035	Ob~06~Speaking~0.41 µm (50, 150, 300)
P28	Speaking	0.80 µm (50, 150, 300)	3683	4905		3	43	54	-36	110	0.962007	LogNormalDistribution[3.9406338440567503, 0.6301224509167617]	14.3611	2.9942	Ob~06~Speaking~0.80 µm (50, 150, 300)
P28	Speaking	1.57 µm (50, 150, 300)	3683	4905		5	-7	27	-52	31	0.99828	LogNormalDistribution[2.714853203418317, 0.936528439973488]	14.3611	-0.487427	Ob~06~Speaking~1.57 µm (50, 150, 300)
P28	Speaking	2.99 µm (50, 150, 300)	3683	4905		0	7	4	0	12	0.998832	LogNormalDistribution[1.9610788464486901, 0.3600011174402162]	14.3611	0.487427	Ob~06~Speaking~2.99 µm (50, 150, 300)
P28	Speaking	6.64 µm (50, 150, 300)	3683	4905		0	0	1	-1	3	0.999992	LogNormalDistribution[-1.4211330010473038, 2.071925500562304]	14.3611	0	Ob~06~Speaking~6.64 µm (50, 150, 300)
P28	Speaking	12.80 µm (50, 150, 300)	3683	4905		0	0	0	0	0	1		14.3611	0	Ob~06~Speaking~12.80 µm (50, 150, 300)
P28	Speaking	25.15 µm (50, 150, 300)	3683	4905		0	0	0	0	0	1		14.3611	0	Ob~06~Speaking~25.15 µm (50, 150, 300)
P28	Speaking	29.91 µm (50, 150, 300)	3683	4905		0	0	0	0	0	1		14.3611	0	Ob~06~Speaking~29.91 µm (50, 150, 300)
P28	Speaking	Droplets (50, 150, 300)	3683	4905		0	0	1	-1	3	0.999992	LogNormalDistribution[-1.381389533600303, 2.030771119147629]	14.3611	0	Ob~06~Speaking~Droplets (50, 150, 300)
P28	Speaking	Aerosol (50, 150, 300)	3683	4905		38	257	227	-84	555	0.373334	LogNormalDistribution[5.787655225713793, 0.3342905416500955]	14.3611	17.8955	Ob~06~Speaking~Aerosol (50, 150, 300)
P29	Breathing	Aerosol (50, 150, 300)	6229	7432		35	181	223	-187	543	0.453158	LogNormalDistribution[5.356737994380854, 0.7620444711534409]	9.50645	19.0397	Ob~07~Breathing~Aerosol (50, 150, 300)
P29	Breathing	0.25 µm (50, 150, 300)	6229	7432		17	73	144	-77	300	0.665459	LogNormalDistribution[4.573477178203726, 1.130822150889739]	9.50645	7.679	Ob~07~Breathing~0.25 µm (50, 150, 300)
P29	Breathing	0.41 µm (50, 150, 300)	6229	7432		9	62	107	-119	179	0.835014	LogNormalDistribution[4.542162309320531, 0.4629799346837782]	9.50645	6.52189	Ob~07~Breathing~0.41 µm (50, 150, 300)
P29	Breathing	0.80 µm (50, 150, 300)	6229	7432		2	31	25	2	84	0.998378	LogNormalDistribution[3.4179666697112054, 0.6659802067732112]	9.50645	3.26094	Ob~07~Breathing~0.80 µm (50, 150, 300)
P29	Breathing	1.57 µm (50, 150, 300)	6229	7432		6	13	19	-23	37	0.999572	LogNormalDistribution[2.7972671117889116, 0.6881185142529402]	9.50645	1.36749	Ob~07~Breathing~1.57 µm (50, 150, 300)
P29	Breathing	2.99 µm (50, 150, 300)	6229	7432		1	0	9	-12	19	0.987326	LogNormalDistribution[1.477503136111055, 1.1766494548147293]	9.50645	0	Ob~07~Breathing~2.99 µm (50, 150, 300)
P29	Breathing	6.64 µm (50, 150, 300)	6229	7432		0	-1	2	-3	3	0.999981	LogNormalDistribution[-0.2181920193979913, 1.209086214822358]	9.50645	-0.105192	Ob~07~Breathing~6.64 µm (50, 150, 300)
P29	Breathing	12.80 µm (50, 150, 300)	6229	7432		0	-1	1	-3	0	0.999997	LogNormalDistribution[-35.20045529576287, 0.749463620491142]	9.50645	-0.105192	Ob~07~Breathing~12.80 µm (50, 150, 300)
P29	Breathing	25.15 µm (50, 150, 300)	6229	7432		0	0	0	0	0	1		9.50645	0	Ob~07~Breathing~25.15 µm (50, 150, 300)
P29	Breathing	29.91 µm (50, 150, 300)	6229	7432		0	0	0	0	0	1		9.50645	0	Ob~07~Breathing~29.91 µm (50, 150, 300)
P29	Breathing	Droplets (50, 150, 300)	6229	7432		0	-2	3	-5	3	0.999908	LogNormalDistribution[0.1547463352479146, 0.9664772246667968]	9.50645	-0.210383	Ob~07~Breathing~Droplets (50, 150, 300)
P29	Speaking	Aerosol (50, 150, 300)	3689	4894		36	715	296	181	967	0.127855	LogNormalDistribution[6.561649406365797, 0.2798758376291819]	18.8318	37.9676	Ob~07~Speaking~Aerosol (50, 150, 300)
P29	Speaking	0.25 µm (50, 150, 300)	3689	4894		19	321	158	25	425	0.580459	LogNormalDistribution[5.800447378964622, 0.2816586409533978]	18.8318	17.0456	Ob~07~Speaking~0.25 µm (50, 150, 300)
P29	Speaking	0.41 µm (50, 150, 300)	3689	4894		10	330	147	127	614	0.694819	LogNormalDistribution[5.76606617145366, 0.3852150220658851]	18.8318	17.5235	Ob~07~Speaking~0.41 µm (50, 150, 300)
P29	Speaking	0.80 µm (50, 150, 300)	3689	4894		1	96	70	5	203	0.952801	LogNormalDistribution[4.435124261634492, 0.916852809506609]	18.8318	5.09775	Ob~07~Speaking~0.80 µm (50, 150, 300)
P29	Speaking	1.57 µm (50, 150, 300)	3689	4894		6	-55	61	-163	-4	0.963757	LogNormalDistribution[2.8688326824137804, 1.8944191729299986]	18.8318	-2.92058	Ob~07~Speaking~1.57 µm (50, 150, 300)
P29	Speaking	2.99 µm (50, 150, 300)	3689	4894		0	-4	7	-10	8	0.992165	LogNormalDistribution[1.0669607655485749, 1.4700853728888046]	18.8318	-0.212406	Ob~07~Speaking~2.99 µm (50, 150, 300)
P29	Speaking	6.64 µm (50, 150, 300)	3689	4894		0	-2	1	-3	0	0.999992	LogNormalDistribution[-34.31294002867109, 1.4015811206640567]	18.8318	-0.106203	Ob~07~Speaking~6.64 µm (50, 150, 300)
P29	Speaking	12.80 µm (50, 150, 300)	3689	4894		0	0	0	0	0	1		18.8318	0	Ob~07~Speaking~12.80 µm (50, 150, 300)
P29	Speaking	25.15 µm (50, 150, 300)	3689	4894		0	0	0	0	0	1		18.8318	0	Ob~07~Speaking~25.15 µm (50, 150, 300)
P29	Speaking	29.91 µm (50, 150, 300)	3689	4894		0	0	0	0	0	1		18.8318	0	Ob~07~Speaking~29.91 µm (50, 150, 300)
P29	Speaking	Droplets (50, 150, 300)	3689	4894		0	-2	1	-3	0	0.999992	LogNormalDistribution[-34.3385757534511, 1.2845020566273642]	18.8318	-0.106203	Ob~07~Speaking~Droplets (50, 150, 300)
P3	Breathing	0.25 µm (50, 150, 300)	4926	6129		25	-129	162	-269	139	0.489324	LogNormalDistribution[4.1292203669082355, 1.4912004969570956]	6.59387	-19.5636	Qu~10~Breathing~0.25 µm (50, 150, 300)
P3	Breathing	0.41 µm (50, 150, 300)	4926	6129		14	-53	81	-153	110	0.929555	LogNormalDistribution[3.802396861062574, 1.2690659743356425]	6.59387	-8.03777	Qu~10~Breathing~0.41 µm (50, 150, 300)
P3	Breathing	0.80 µm (50, 150, 300)	4926	6129		4	-7	35	-55	45	0.995987	LogNormalDistribution[3.466362655376338, 0.38176056219837823]	6.59387	-1.06159	Qu~10~Breathing~0.80 µm (50, 150, 300)
P3	Breathing	1.57 µm (50, 150, 300)	4926	6129		10	-122	61	-222	-51	0.941511		6.59387	-18.502	Qu~10~Breathing~1.57 µm (50, 150, 300)
P3	Breathing	2.99 µm (50, 150, 300)	4926	6129		1	-7	9	-19	13	0.978379	LogNormalDistribution[2.532105428101523, 0.43924373528009814]	6.59387	-1.06159	Qu~10~Breathing~2.99 µm (50, 150, 300)
P3	Breathing	6.64 µm (50, 150, 300)	4926	6129		0	-2	1	-3	0	0.999992	LogNormalDistribution[-16.246979766730522, 25.23060006321317]	6.59387	-0.303312	Qu~10~Breathing~6.64 µm (50, 150, 300)
P3	Breathing	12.80 µm (50, 150, 300)	4926	6129		0	0	0	0	0	1		6.59387	0	Qu~10~Breathing~12.80 µm (50, 150, 300)
P3	Breathing	25.15 µm (50, 150, 300)	4926	6129		0	0	0	0	0	1		6.59387	0	Qu~10~Breathing~25.15 µm (50, 150, 300)
P3	Breathing	29.91 µm (50, 150, 300)	4926	6129		0	0	0	0	0	1		6.59387	0	Qu~10~Breathing~29.91 µm (50, 150, 300)
P3	Breathing	Droplets (50, 150, 300)	4926	6129		0	-2	1	-3	0	0.999992	LogNormalDistribution[-16.1786329545351, 25.263554354804157]	6.59387	-0.303312	Qu~10~Breathing~Droplets (50, 150, 300)
P3	Breathing	Aerosol (50, 150, 300)	4926	6129		54	-304	226	-524	140	0.263889	LogNormalDistribution[5.0769008837741465, 0.8828023080703746]	6.59387	-46.1034	Qu~10~Breathing~Aerosol (50, 150, 300)
P3	Speaking	0.25 µm (50, 150, 300)	3145	4340		13	29	138	-225	136	0.566946	LogNormalDistribution[4.404924976711256, 0.6688486769300425]	18.3802	1.57779	Qu~10~Speaking~0.25 µm (50, 150, 300)
P3	Speaking	0.41 µm (50, 150, 300)	3145	4340		9	-9	39	-63	56	0.991651	LogNormalDistribution[2.6014355836570053, 1.0555588702659846]	18.3802	-0.489658	Qu~10~Speaking~0.41 µm (50, 150, 300)
P3	Speaking	0.80 µm (50, 150, 300)	3145	4340		1	11	28	-27	55	0.997916	LogNormalDistribution[3.1234341906550274, 0.8786023968786488]	18.3802	0.598471	Qu~10~Speaking~0.80 µm (50, 150, 300)
P3	Speaking	1.57 µm (50, 150, 300)	3145	4340		5	-34	51	-112	18	0.983563	LogNormalDistribution[1.970612321725006, 1.588660862575342]	18.3802	-1.84982	Qu~10~Speaking~1.57 µm (50, 150, 300)
P3	Speaking	2.99 µm (50, 150, 300)	3145	4340		0	0	3	-6	4	0.999606	LogNormalDistribution[0.4800299546257237, 0.987960180699166]	18.3802	0	Qu~10~Speaking~2.99 µm (50, 150, 300)
P3	Speaking	6.64 µm (50, 150, 300)	3145	4340		0	-1	1	-3	0	0.999997	LogNormalDistribution[-35.18298788770091, 0.6617445460190404]	18.3802	-0.0544065	Qu~10~Speaking~6.64 µm (50, 150, 300)
P3	Speaking	12.80 µm (50, 150, 300)	3145	4340		0	0	0	0	0	1		18.3802	0	Qu~10~Speaking~12.80 µm (50, 150, 300)
P3	Speaking	25.15 µm (50, 150, 300)	3145	4340		0	0	0	0	0	1		18.3802	0	Qu~10~Speaking~25.15 µm (50, 150, 300)
P3	Speaking	29.91 µm (50, 150, 300)	3145	4340		0	0	0	0	0	1		18.3802	0	Qu~10~Speaking~29.91 µm (50, 150, 300)
P3	Speaking	Droplets (50, 150, 300)	3145	4340		0	-1	1	-3	0	0.999997	LogNormalDistribution[-35.17858897761082, 0.6663629040185123]	18.3802	-0.0544065	Qu~10~Speaking~Droplets (50, 150, 300)
P3	Speaking	Aerosol (50, 150, 300)	3145	4340		27	5	203	-367	191	0.256798	LogNormalDistribution[4.595767765925891, 0.66985460858946]	18.3802	0.272032	Qu~10~Speaking~Aerosol (50, 150, 300)
P3	Speaking with mask	0.25 µm (50, 150, 300)	6889	8093		8	456	164	75	616	0.475869	LogNormalDistribution[6.099414785010158, 0.2957863615913746]	5.75107	79.2896	Qu~10~Speaking with mask~0.25 µm (50, 150, 300)
P3	Speaking with mask	0.41 µm (50, 150, 300)	6889	8093		7	316	97	187	450	0.860283	LogNormalDistribution[5.757471269791004, 0.27423655956780163]	5.75107	54.9463	Qu~10~Speaking with mask~0.41 µm (50, 150, 300)
P3	Speaking with mask	0.80 µm (50, 150, 300)	6889	8093		0	136	37	86	173	0.992192	LogNormalDistribution[4.894453077969085, 0.21483299276736306]	5.75107	23.6478	Qu~10~Speaking with mask~0.80 µm (50, 150, 300)
P3	Speaking with mask	1.57 µm (50, 150, 300)	6889	8093		4	22	34	-20	69	0.994761	LogNormalDistribution[3.2356040661583676, 0.9004081020813037]	5.75107	3.82538	Qu~10~Speaking with mask~1.57 µm (50, 150, 300)
P3	Speaking with mask	2.99 µm (50, 150, 300)	6889	8093		0	-9	7	-17	3	0.994196	LogNormalDistribution[0.5608826013557114, 1.1746947076560679]	5.75107	-1.56493	Qu~10~Speaking with mask~2.99 µm (50, 150, 300)
P3	Speaking with mask	6.64 µm (50, 150, 300)	6889	8093		0	-2	1	-4	0	0.999998	LogNormalDistribution[-34.98899073817697, 0.8433347313436732]	5.75107	-0.347762	Qu~10~Speaking with mask~6.64 µm (50, 150, 300)
P3	Speaking with mask	12.80 µm (50, 150, 300)	6889	8093		0	0	1	-1	3	0.999992	LogNormalDistribution[-1.13183231429373, 1.7447144656159874]	5.75107	0	Qu~10~Speaking with mask~12.80 µm (50, 150, 300)
P3	Speaking with mask	25.15 µm (50, 150, 300)	6889	8093		0	0	0	0	0	1		5.75107	0	Qu~10~Speaking with mask~25.15 µm (50, 150, 300)
P3	Speaking with mask	29.91 µm (50, 150, 300)	6889	8093		0	0	0	0	0	1		5.75107	0	Qu~10~Speaking with mask~29.91 µm (50, 150, 300)
P3	Speaking with mask	Aerosol (50, 150, 300)	6889	8093		20	943	173	604	1055	0.55291	LogNormalDistribution[6.855111887323725, 0.11910959926466175]	5.75107	163.97	Qu~10~Speaking with mask~Aerosol (50, 150, 300)
P3	Speaking with mask	Droplets (50, 150, 300)	6889	8093		0	-2	1	-3	0	0.999992	LogNormalDistribution[-13.636451180568557, 24.552913566750284]	5.75107	-0.347762	Qu~10~Speaking with mask~Droplets (50, 150, 300)
P30	Breathing	0.25 µm (50, 150, 300)	7834	9039		23	-210	292	-770	-17	0.0172845	LogNormalDistribution[2.98580949004355, 2.808857197126058]	7.19722	-29.1779	Ob~08~Breathing~0.25 µm (50, 150, 300)
P30	Breathing	0.41 µm (50, 150, 300)	7834	9039		10	74	51	-16	119	0.979126	LogNormalDistribution[4.401530263069382, 0.40208834246174396]	7.19722	10.2818	Ob~08~Breathing~0.41 µm (50, 150, 300)
P30	Breathing	0.80 µm (50, 150, 300)	7834	9039		3	12	20	-24	48	0.999723	LogNormalDistribution[2.7945013024562786, 0.5990053939681481]	7.19722	1.66731	Ob~08~Breathing~0.80 µm (50, 150, 300)
P30	Breathing	1.57 µm (50, 150, 300)	7834	9039		6	-69	67	-201	-5	0.937099	LogNormalDistribution[3.241745985416939, 1.5930867818715762]	7.19722	-9.58704	Ob~08~Breathing~1.57 µm (50, 150, 300)
P30	Breathing	2.99 µm (50, 150, 300)	7834	9039		1	-12	14	-36	1	0.917865	LogNormalDistribution[0.6293137748228027, 1.2544135705054504]	7.19722	-1.66731	Ob~08~Breathing~2.99 µm (50, 150, 300)
P30	Breathing	6.64 µm (50, 150, 300)	7834	9039		0	-2	2	-6	0	0.999908	LogNormalDistribution[-35.08800415365894, 0.6638454136940338]	7.19722	-0.277885	Ob~08~Breathing~6.64 µm (50, 150, 300)
P30	Breathing	12.80 µm (50, 150, 300)	7834	9039		0	0	1	-3	1	0.999992	LogNormalDistribution[-18.155856437073407, 26.276121184183516]	7.19722	0	Ob~08~Breathing~12.80 µm (50, 150, 300)
P30	Breathing	25.15 µm (50, 150, 300)	7834	9039		0	0	0	0	0	1		7.19722	0	Ob~08~Breathing~25.15 µm (50, 150, 300)
P30	Breathing	29.91 µm (50, 150, 300)	7834	9039		0	0	0	0	0	1		7.19722	0	Ob~08~Breathing~29.91 µm (50, 150, 300)
P30	Breathing	Droplets (50, 150, 300)	7834	9039		0	-2	3	-6	0	0.999909	LogNormalDistribution[-12.985356304554264, 24.25405551908151]	7.19722	-0.277885	Ob~08~Breathing~Droplets (50, 150, 300)
P30	Breathing	Aerosol (50, 150, 300)	7834	9039		41	-187	432	-994	76	0.000728469	LogNormalDistribution[4.029545773794131, 0.39142941039012236]	7.19722	-25.9823	Ob~08~Breathing~Aerosol (50, 150, 300)
P30	Speaking	0.25 µm (50, 150, 300)	5280	6512		32	-73	216	-383	237	0.311897	LogNormalDistribution[4.5454726949239745, 1.0363951354940166]	9.94692	-7.33896	Ob~08~Speaking~0.25 µm (50, 150, 300)
P30	Speaking	0.41 µm (50, 150, 300)	5280	6512		23	-68	79	-159	44	0.903549	LogNormalDistribution[3.507447873605967, 1.1402635718235985]	9.94692	-6.83629	Ob~08~Speaking~0.41 µm (50, 150, 300)
P30	Speaking	0.80 µm (50, 150, 300)	5280	6512		2	66	23	37	109	0.999175	LogNormalDistribution[4.210117027861909, 0.2610965693389132]	9.94692	6.63522	Ob~08~Speaking~0.80 µm (50, 150, 300)
P30	Speaking	1.57 µm (50, 150, 300)	5280	6512		11	-89	52	-167	-17	0.975484	LogNormalDistribution[4.106028146449865, 0.6448307572587677]	9.94692	-8.94749	Ob~08~Speaking~1.57 µm (50, 150, 300)
P30	Speaking	2.99 µm (50, 150, 300)	5280	6512		1	-16	14	-33	11	0.953674	LogNormalDistribution[2.1207796886002823, 0.9024056597076675]	9.94692	-1.60854	Ob~08~Speaking~2.99 µm (50, 150, 300)
P30	Speaking	6.64 µm (50, 150, 300)	5280	6512		0	-2	6	-12	8	0.997584	LogNormalDistribution[1.4244579980667103, 0.6467460749153338]	9.94692	-0.201067	Ob~08~Speaking~6.64 µm (50, 150, 300)
P30	Speaking	12.80 µm (50, 150, 300)	5280	6512		0	-1	1	-2	1	0.999986	LogNormalDistribution[-1.1075444068687743, 1.7210686294336885]	9.94692	-0.100534	Ob~08~Speaking~12.80 µm (50, 150, 300)
P30	Speaking	25.15 µm (50, 150, 300)	5280	6512		0	0	0	0	0	1		9.94692	0	Ob~08~Speaking~25.15 µm (50, 150, 300)
P30	Speaking	29.91 µm (50, 150, 300)	5280	6512		0	0	0	0	0	1		9.94692	0	Ob~08~Speaking~29.91 µm (50, 150, 300)
P30	Speaking	Droplets (50, 150, 300)	5280	6512		0	-3	7	-12	10	0.99653	LogNormalDistribution[1.4876542401659791, 0.6098059463002826]	9.94692	-0.301601	Ob~08~Speaking~Droplets (50, 150, 300)
P30	Speaking	Aerosol (50, 150, 300)	5280	6512		69	-175	294	-644	283	0.114002	LogNormalDistribution[4.841815582448098, 1.0232404715726222]	9.94692	-17.5934	Ob~08~Speaking~Aerosol (50, 150, 300)
P31	Breathing	0.25 µm (50, 150, 300)	6075	7278		22	-181	188	-504	31	0.232928	LogNormalDistribution[3.3873258347645825, 1.213095684772337]	5.34168	-33.8844	Ob~09~Breathing~0.25 µm (50, 150, 300)
P31	Breathing	0.41 µm (50, 150, 300)	6075	7278		11	32	81	-87	142	0.856398	LogNormalDistribution[3.87619488628686, 0.8306065387162973]	5.34168	5.99062	Ob~09~Breathing~0.41 µm (50, 150, 300)
P31	Breathing	0.80 µm (50, 150, 300)	6075	7278		2	37	32	6	108	0.996777	LogNormalDistribution[3.584647956502048, 0.7245230946007986]	5.34168	6.92665	Ob~09~Breathing~0.80 µm (50, 150, 300)
P31	Breathing	1.57 µm (50, 150, 300)	6075	7278		7	-36	49	-109	37	0.987262	LogNormalDistribution[3.162987028497622, 0.6863991939795313]	5.34168	-6.73945	Ob~09~Breathing~1.57 µm (50, 150, 300)
P31	Breathing	2.99 µm (50, 150, 300)	6075	7278		0	8	9	-4	22	0.98806	LogNormalDistribution[2.1670681262238785, 0.6203721771271281]	5.34168	1.49766	Ob~09~Breathing~2.99 µm (50, 150, 300)
P31	Breathing	6.64 µm (50, 150, 300)	6075	7278		0	-2	1	-4	-2	0.999999	LogNormalDistribution[-33.96377865504633, 1.132545740526768]	5.34168	-0.374414	Ob~09~Breathing~6.64 µm (50, 150, 300)
P31	Breathing	12.80 µm (50, 150, 300)	6075	7278		0	-1	1	-3	0	0.999997	LogNormalDistribution[-35.389912378153184, 0.7588733221789828]	5.34168	-0.187207	Ob~09~Breathing~12.80 µm (50, 150, 300)
P31	Breathing	25.15 µm (50, 150, 300)	6075	7278		0	0	0	0	0	1		5.34168	0	Ob~09~Breathing~25.15 µm (50, 150, 300)
P31	Breathing	29.91 µm (50, 150, 300)	6075	7278		0	0	0	0	0	1		5.34168	0	Ob~09~Breathing~29.91 µm (50, 150, 300)
P31	Breathing	Droplets (50, 150, 300)	6075	7278		0	-4	1	-6	-2	0.999997		5.34168	-0.748828	Ob~09~Breathing~Droplets (50, 150, 300)
P31	Breathing	Aerosol (50, 150, 300)	6075	7278		42	-145	266	-580	220	0.0732838	LogNormalDistribution[4.484310525258606, 1.1425258898691841]	5.34168	-27.145	Ob~09~Breathing~Aerosol (50, 150, 300)
P31	Speaking	0.25 µm (50, 150, 300)	4015	5222		15	10	163	-263	242	0.251134	LogNormalDistribution[4.213282879226861, 1.1709887690006784]	7.94626	1.25845	Ob~09~Speaking~0.25 µm (50, 150, 300)
P31	Speaking	0.41 µm (50, 150, 300)	4015	5222		12	72	35	20	123	0.996744	LogNormalDistribution[4.268438839878207, 0.45298706367952773]	7.94626	9.06086	Ob~09~Speaking~0.41 µm (50, 150, 300)
P31	Speaking	0.80 µm (50, 150, 300)	4015	5222		6	-53	34	-99	23	0.995427	LogNormalDistribution[3.202989215878798, 0.30732934235062537]	7.94626	-6.6698	Ob~09~Speaking~0.80 µm (50, 150, 300)
P31	Speaking	1.57 µm (50, 150, 300)	4015	5222		6	-30	69	-163	50	0.939499	LogNormalDistribution[3.0607128451103947, 1.1057908646304941]	7.94626	-3.77536	Ob~09~Speaking~1.57 µm (50, 150, 300)
P31	Speaking	2.99 µm (50, 150, 300)	4015	5222		1	-9	7	-17	0	0.992491	LogNormalDistribution[0.9596811326162588, 1.6740278406489373]	7.94626	-1.13261	Ob~09~Speaking~2.99 µm (50, 150, 300)
P31	Speaking	6.64 µm (50, 150, 300)	4015	5222		0	0	0	0	0	1		7.94626	0	Ob~09~Speaking~6.64 µm (50, 150, 300)
P31	Speaking	12.80 µm (50, 150, 300)	4015	5222		0	0	0	0	0	1		7.94626	0	Ob~09~Speaking~12.80 µm (50, 150, 300)
P31	Speaking	25.15 µm (50, 150, 300)	4015	5222		0	0	0	0	0	1		7.94626	0	Ob~09~Speaking~25.15 µm (50, 150, 300)
P31	Speaking	29.91 µm (50, 150, 300)	4015	5222		0	0	0	0	0	1		7.94626	0	Ob~09~Speaking~29.91 µm (50, 150, 300)
P31	Speaking	Droplets (50, 150, 300)	4015	5222		0	0	0	0	0	1		7.94626	0	Ob~09~Speaking~Droplets (50, 150, 300)
P31	Speaking	Aerosol (50, 150, 300)	4015	5222		38	9	191	-221	307	0.339674	LogNormalDistribution[4.6435977853102495, 1.0867975938453385]	7.94626	1.13261	Ob~09~Speaking~Aerosol (50, 150, 300)
P32	Breathing	0.25 µm (50, 150, 300)	3340	4555		6	146	109	-31	269	0.725758	LogNormalDistribution[4.980432028730771, 0.44466766044786143]			KP~01~Breathing~0.25 µm (50, 150, 300)
P32	Breathing	0.41 µm (50, 150, 300)	3340	4555		3	95	51	39	184	0.967785	LogNormalDistribution[4.514559186946546, 0.48677893713532816]			KP~01~Breathing~0.41 µm (50, 150, 300)
P32	Breathing	0.80 µm (50, 150, 300)	3340	4555		3	-8	23	-36	28	0.998869	LogNormalDistribution[2.7685886278070697, 0.564189098627401]			KP~01~Breathing~0.80 µm (50, 150, 300)
P32	Breathing	1.57 µm (50, 150, 300)	3340	4555		3	3	44	-39	75	0.984287	LogNormalDistribution[3.231209262720166, 1.1298341135839893]			KP~01~Breathing~1.57 µm (50, 150, 300)
P32	Breathing	2.99 µm (50, 150, 300)	3340	4555		0	-3	5	-10	2	0.998627	LogNormalDistribution[-0.18814768139376706, 1.1725097144759238]			KP~01~Breathing~2.99 µm (50, 150, 300)
P32	Breathing	6.64 µm (50, 150, 300)	3340	4555		0	0	1	-3	1	0.999992	LogNormalDistribution[-19.519535752102573, 26.09679935691564]			KP~01~Breathing~6.64 µm (50, 150, 300)
P32	Breathing	12.80 µm (50, 150, 300)	3340	4555		0	0	0	0	0	1				KP~01~Breathing~12.80 µm (50, 150, 300)
P32	Breathing	25.15 µm (50, 150, 300)	3340	4555		0	0	0	0	0	1				KP~01~Breathing~25.15 µm (50, 150, 300)
P32	Breathing	29.91 µm (50, 150, 300)	3340	4555		0	0	0	0	0	1				KP~01~Breathing~29.91 µm (50, 150, 300)
P32	Breathing	Aerosol (50, 150, 300)	3340	4555		14	228	153	29	478	0.411587	LogNormalDistribution[5.376305718554888, 0.5464329527514312]			KP~01~Breathing~Aerosol (50, 150, 300)
P32	Breathing	Droplets (50, 150, 300)	3340	4555		0	0	1	-3	1	0.999992	LogNormalDistribution[-19.064333869797967, 25.966345736236338]			KP~01~Breathing~Droplets (50, 150, 300)
P32	Speaking	0.25 µm (50, 150, 300)	1200	2405		4	74	56	15	181	0.960952	LogNormalDistribution[4.300194897527216, 0.45377573159199625]			KP~01~Speaking~0.25 µm (50, 150, 300)
P32	Speaking	0.41 µm (50, 150, 300)	1200	2405		4	13	38	-24	79	0.990993	LogNormalDistribution[2.836348067795897, 0.9715660777507703]			KP~01~Speaking~0.41 µm (50, 150, 300)
P32	Speaking	0.80 µm (50, 150, 300)	1200	2405		0	13	16	-12	35	0.999813	LogNormalDistribution[2.757151701081111, 0.7166070195769795]			KP~01~Speaking~0.80 µm (50, 150, 300)
P32	Speaking	1.57 µm (50, 150, 300)	1200	2405		2	-8	15	-25	19	0.999725	LogNormalDistribution[2.0650837260648998, 1.612083114754107]			KP~01~Speaking~1.57 µm (50, 150, 300)
P32	Speaking	2.99 µm (50, 150, 300)	1200	2405		0	-3	5	-11	3	0.998256	LogNormalDistribution[-0.3870123443708344, 1.8153511677537824]			KP~01~Speaking~2.99 µm (50, 150, 300)
P32	Speaking	6.64 µm (50, 150, 300)	1200	2405		0	0	0	0	0	1				KP~01~Speaking~6.64 µm (50, 150, 300)
P32	Speaking	12.80 µm (50, 150, 300)	1200	2405		0	0	0	0	0	1				KP~01~Speaking~12.80 µm (50, 150, 300)
P32	Speaking	25.15 µm (50, 150, 300)	1200	2405		0	0	0	0	0	1				KP~01~Speaking~25.15 µm (50, 150, 300)
P32	Speaking	29.91 µm (50, 150, 300)	1200	2405		0	0	0	0	0	1				KP~01~Speaking~29.91 µm (50, 150, 300)
P32	Speaking	Aerosol (50, 150, 300)	1200	2405		11	89	94	2	278	0.837069	LogNormalDistribution[4.469377393552419, 0.5701617839763572]			KP~01~Speaking~Aerosol (50, 150, 300)
P32	Speaking	Droplets (50, 150, 300)	1200	2405		0	0	0	0	0	1				KP~01~Speaking~Droplets (50, 150, 300)
P32	Speaking with mask	0.25 µm (50, 150, 300)	5466	6682		9	6	100	-122	164	0.748598	LogNormalDistribution[4.053680806859306, 1.021213360119844]			KP~01~Speaking with mask~0.25 µm (50, 150, 300)
P32	Speaking with mask	0.41 µm (50, 150, 300)	5466	6682		8	-76	67	-177	1	0.942841	LogNormalDistribution[2.0635937243299236, 1.8057032080967432]			KP~01~Speaking with mask~0.41 µm (50, 150, 300)
P32	Speaking with mask	0.80 µm (50, 150, 300)	5466	6682		2	-13	28	-60	48	0.998489	LogNormalDistribution[2.7138978135291882, 1.662160019003457]			KP~01~Speaking with mask~0.80 µm (50, 150, 300)
P32	Speaking with mask	1.57 µm (50, 150, 300)	5466	6682		4	-40	43	-105	11	0.989013	LogNormalDistribution[2.462853591732936, 1.115077496944273]			KP~01~Speaking with mask~1.57 µm (50, 150, 300)
P32	Speaking with mask	2.99 µm (50, 150, 300)	5466	6682		0	-2	5	-10	5	0.999124	LogNormalDistribution[0.42510812167319384, 1.278680170717992]			KP~01~Speaking with mask~2.99 µm (50, 150, 300)
P32	Speaking with mask	6.64 µm (50, 150, 300)	5466	6682		0	-1	1	-3	0	0.999997	LogNormalDistribution[-35.19265739015642, 0.6272171377393171]			KP~01~Speaking with mask~6.64 µm (50, 150, 300)
P32	Speaking with mask	12.80 µm (50, 150, 300)	5466	6682		0	0	0	0	0	1				KP~01~Speaking with mask~12.80 µm (50, 150, 300)
P32	Speaking with mask	25.15 µm (50, 150, 300)	5466	6682		0	0	0	0	0	1				KP~01~Speaking with mask~25.15 µm (50, 150, 300)
P32	Speaking with mask	29.91 µm (50, 150, 300)	5466	6682		0	0	0	0	0	1				KP~01~Speaking with mask~29.91 µm (50, 150, 300)
P32	Speaking with mask	Aerosol (50, 150, 300)	5466	6682		22	-122	196	-417	152	0.243703	LogNormalDistribution[4.399020752798495, 0.9402507770431613]			KP~01~Speaking with mask~Aerosol (50, 150, 300)
P32	Speaking with mask	Droplets (50, 150, 300)	5466	6682		0	-1	1	-3	0	0.999997	LogNormalDistribution[-35.2143415116955, 0.6230163804560891]			KP~01~Speaking with mask~Droplets (50, 150, 300)
P33	Breathing	0.25 µm (50, 150, 300)	4239	5441		16	166	184	-137	393	0.195662	LogNormalDistribution[5.2302965423983006, 0.5465518831916608]	8.28801	20.0289	KP~10~Breathing~0.25 µm (50, 150, 300)
P33	Breathing	0.41 µm (50, 150, 300)	4239	5441		12	82	60	26	214	0.975139	LogNormalDistribution[4.428786072169489, 0.5444868138902906]	8.28801	9.89381	KP~10~Breathing~0.41 µm (50, 150, 300)
P33	Breathing	0.80 µm (50, 150, 300)	4239	5441		2	36	53	-52	126	0.982045	LogNormalDistribution[3.6827704599765436, 0.8215940415862191]	8.28801	4.34362	KP~10~Breathing~0.80 µm (50, 150, 300)
P33	Breathing	1.57 µm (50, 150, 300)	4239	5441		4	21	47	-49	77	0.986492	LogNormalDistribution[3.60035657638364, 0.6500820803195174]	8.28801	2.53378	KP~10~Breathing~1.57 µm (50, 150, 300)
P33	Breathing	2.99 µm (50, 150, 300)	4239	5441		0	-1	3	-6	4	0.999841	LogNormalDistribution[0.8764533318820211, 0.6096833711998703]	8.28801	-0.120656	KP~10~Breathing~2.99 µm (50, 150, 300)
P33	Breathing	6.64 µm (50, 150, 300)	4239	5441		0	0	0	0	0	1		8.28801	0	KP~10~Breathing~6.64 µm (50, 150, 300)
P33	Breathing	12.80 µm (50, 150, 300)	4239	5441		0	0	0	0	0	1		8.28801	0	KP~10~Breathing~12.80 µm (50, 150, 300)
P33	Breathing	25.15 µm (50, 150, 300)	4239	5441		0	0	0	0	0	1		8.28801	0	KP~10~Breathing~25.15 µm (50, 150, 300)
P33	Breathing	29.91 µm (50, 150, 300)	4239	5441		0	0	0	0	0	1		8.28801	0	KP~10~Breathing~29.91 µm (50, 150, 300)
P33	Breathing	Aerosol (50, 150, 300)	4239	5441		36	296	224	-27	586	0.209144	LogNormalDistribution[5.720559905315512, 0.5111593851108858]	8.28801	35.7142	KP~10~Breathing~Aerosol (50, 150, 300)
P33	Breathing	Droplets (50, 150, 300)	4239	5441		0	0	0	0	0	1		8.28801	0	KP~10~Breathing~Droplets (50, 150, 300)
P33	Speaking	0.25 µm (50, 150, 300)	7057	8273		13	165	117	-110	276	0.782993	LogNormalDistribution[5.105569485417054, 0.4734275067786035]	8.4451	19.538	KP~10~Speaking~0.25 µm (50, 150, 300)
P33	Speaking	0.41 µm (50, 150, 300)	7057	8273		5	134	70	13	214	0.935659	LogNormalDistribution[4.89033303191556, 0.4061461428272092]	8.4451	15.8672	KP~10~Speaking~0.41 µm (50, 150, 300)
P33	Speaking	0.80 µm (50, 150, 300)	7057	8273		4	-32	26	-60	10	0.996376	LogNormalDistribution[2.161818377744806, 1.323097479872935]	8.4451	-3.78918	KP~10~Speaking~0.80 µm (50, 150, 300)
P33	Speaking	1.57 µm (50, 150, 300)	7057	8273		4	-30	38	-116	9	0.992981	LogNormalDistribution[1.999679568788753, 0.9548530367945011]	8.4451	-3.55236	KP~10~Speaking~1.57 µm (50, 150, 300)
P33	Speaking	2.99 µm (50, 150, 300)	7057	8273		0	-9	9	-25	-1	0.982453	LogNormalDistribution[-11.550946442116912, 23.367640838703068]	8.4451	-1.06571	KP~10~Speaking~2.99 µm (50, 150, 300)
P33	Speaking	6.64 µm (50, 150, 300)	7057	8273		0	-1	1	-3	0	0.999994	LogNormalDistribution[-35.654937855228596, 0.7373387026516952]	8.4451	-0.118412	KP~10~Speaking~6.64 µm (50, 150, 300)
P33	Speaking	12.80 µm (50, 150, 300)	7057	8273		0	0	0	0	0	1		8.4451	0	KP~10~Speaking~12.80 µm (50, 150, 300)
P33	Speaking	25.15 µm (50, 150, 300)	7057	8273		0	0	0	0	0	1		8.4451	0	KP~10~Speaking~25.15 µm (50, 150, 300)
P33	Speaking	29.91 µm (50, 150, 300)	7057	8273		0	0	0	0	0	1		8.4451	0	KP~10~Speaking~29.91 µm (50, 150, 300)
P33	Speaking	Aerosol (50, 150, 300)	7057	8273		26	242	209	-235	419	0.300408	LogNormalDistribution[5.605880271631247, 0.40198170086797885]	8.4451	28.6557	KP~10~Speaking~Aerosol (50, 150, 300)
P33	Speaking	Droplets (50, 150, 300)	7057	8273		0	-1	1	-3	0	0.999994	LogNormalDistribution[-35.66222752009036, 0.7484572451196766]	8.4451	-0.118412	KP~10~Speaking~Droplets (50, 150, 300)
P33	Speaking with mask	0.25 µm (50, 150, 300)	1200	2408		19	456	325	-105	739	0.0190163	LogNormalDistribution[6.146302627851621, 0.37936129067165003]	18.7504	24.3195	KP~10~Speaking with mask~0.25 µm (50, 150, 300)
P33	Speaking with mask	0.41 µm (50, 150, 300)	1200	2408		16	261	160	5	439	0.615967	LogNormalDistribution[5.421600857272958, 0.7785008687997417]	18.7504	13.9197	KP~10~Speaking with mask~0.41 µm (50, 150, 300)
P33	Speaking with mask	0.80 µm (50, 150, 300)	1200	2408		3	87	102	-63	243	0.740821	LogNormalDistribution[4.555458792793248, 0.7754355637104752]	18.7504	4.63991	KP~10~Speaking with mask~0.80 µm (50, 150, 300)
P33	Speaking with mask	1.57 µm (50, 150, 300)	1200	2408		4	97	73	-18	165	0.891287	LogNormalDistribution[4.550650421637944, 0.45106863181242957]	18.7504	5.17323	KP~10~Speaking with mask~1.57 µm (50, 150, 300)
P33	Speaking with mask	2.99 µm (50, 150, 300)	1200	2408		0	12	5	7	23	0.999007	LogNormalDistribution[2.504954221933673, 0.2278731935687063]	18.7504	0.639988	KP~10~Speaking with mask~2.99 µm (50, 150, 300)
P33	Speaking with mask	6.64 µm (50, 150, 300)	1200	2408		0	0	1	-3	1	0.999992	LogNormalDistribution[-21.21916218890258, 26.044241121543795]	18.7504	0	KP~10~Speaking with mask~6.64 µm (50, 150, 300)
P33	Speaking with mask	12.80 µm (50, 150, 300)	1200	2408		0	1	1	0	3	0.999994	LogNormalDistribution[-0.1406811540331701, 1.01049502325788]	18.7504	0.0533323	KP~10~Speaking with mask~12.80 µm (50, 150, 300)
P33	Speaking with mask	25.15 µm (50, 150, 300)	1200	2408		0	0	0	0	0	1		18.7504	0	KP~10~Speaking with mask~25.15 µm (50, 150, 300)
P33	Speaking with mask	29.91 µm (50, 150, 300)	1200	2408		0	0	0	0	0	1		18.7504	0	KP~10~Speaking with mask~29.91 µm (50, 150, 300)
P33	Speaking with mask	Aerosol (50, 150, 300)	1200	2408		38	947	475	133	1366	0.00134689	LogNormalDistribution[6.8605983217509205, 0.2838935767627303]	18.7504	50.5057	KP~10~Speaking with mask~Aerosol (50, 150, 300)
P33	Speaking with mask	Droplets (50, 150, 300)	1200	2408		0	1	1	-2	3	0.999981	LogNormalDistribution[-0.17651125202045356, 1.1058149056133666]	18.7504	0.0533323	KP~10~Speaking with mask~Droplets (50, 150, 300)
P34	Breathing	0.25 µm (50, 150, 300)	3418	4622		22	111	194	-186	348	0.323748	LogNormalDistribution[4.9974520687160835, 0.6749087163618382]	9.5607	11.61	KP~11~Breathing~0.25 µm (50, 150, 300)
P34	Breathing	0.41 µm (50, 150, 300)	3418	4622		21	182	214	-197	374	0.288834	LogNormalDistribution[5.453883133922565, 0.3210116938078833]	9.5607	19.0363	KP~11~Breathing~0.41 µm (50, 150, 300)
P34	Breathing	0.80 µm (50, 150, 300)	3418	4622		4	112	53	14	176	0.964083	LogNormalDistribution[4.727581936055496, 0.34882521492371393]	9.5607	11.7146	KP~11~Breathing~0.80 µm (50, 150, 300)
P34	Breathing	1.57 µm (50, 150, 300)	3418	4622		6	120	40	55	159	0.989217	LogNormalDistribution[4.770265479798388, 0.2389062177567552]	9.5607	12.5514	KP~11~Breathing~1.57 µm (50, 150, 300)
P34	Breathing	2.99 µm (50, 150, 300)	3418	4622		1	-3	8	-12	10	0.987642	LogNormalDistribution[1.425005592524236, 1.1772237130478627]	9.5607	-0.313784	KP~11~Breathing~2.99 µm (50, 150, 300)
P34	Breathing	6.64 µm (50, 150, 300)	3418	4622		0	0	4	-6	4	0.999465	LogNormalDistribution[0.6051530886937717, 0.7923105150467701]	9.5607	0	KP~11~Breathing~6.64 µm (50, 150, 300)
P34	Breathing	12.80 µm (50, 150, 300)	3418	4622		0	-1	1	-3	0	0.999997	LogNormalDistribution[-35.306355625632065, 0.6770706872966163]	9.5607	-0.104595	KP~11~Breathing~12.80 µm (50, 150, 300)
P34	Breathing	25.15 µm (50, 150, 300)	3418	4622		0	0	0	0	0	1		9.5607	0	KP~11~Breathing~25.15 µm (50, 150, 300)
P34	Breathing	29.91 µm (50, 150, 300)	3418	4622		0	0	0	0	0	1		9.5607	0	KP~11~Breathing~29.91 µm (50, 150, 300)
P34	Breathing	Aerosol (50, 150, 300)	3418	4622		51	559	443	-169	989	0.00466267	LogNormalDistribution[6.435199248636984, 0.34599316014073955]	9.5607	58.4685	KP~11~Breathing~Aerosol (50, 150, 300)
P34	Breathing	Droplets (50, 150, 300)	3418	4622		0	-2	3	-7	4	0.999646	LogNormalDistribution[-0.009563471405199853, 1.6231957039293747]	9.5607	-0.20919	KP~11~Breathing~Droplets (50, 150, 300)
P34	Speaking	0.25 µm (50, 150, 300)	5828	7040		21	590	137	463	883	0.767627	LogNormalDistribution[6.381860267441105, 0.19589055997237703]	9.96255	59.2218	KP~11~Speaking~0.25 µm (50, 150, 300)
P34	Speaking	0.41 µm (50, 150, 300)	5828	7040		19	737	166	480	984	0.606693	LogNormalDistribution[6.597465710903587, 0.13566930216674755]	9.96255	73.9771	KP~11~Speaking~0.41 µm (50, 150, 300)
P34	Speaking	0.80 µm (50, 150, 300)	5828	7040		4	180	67	56	243	0.961872	LogNormalDistribution[5.144751341342403, 0.3406279206409106]	9.96255	18.0677	KP~11~Speaking~0.80 µm (50, 150, 300)
P34	Speaking	1.57 µm (50, 150, 300)	5828	7040		7	150	91	69	336	0.855098	LogNormalDistribution[4.9802424345239675, 0.5242464013729886]	9.96255	15.0564	KP~11~Speaking~1.57 µm (50, 150, 300)
P34	Speaking	2.99 µm (50, 150, 300)	5828	7040		1	-1	15	-27	21	0.919981	LogNormalDistribution[2.2357649598434564, 0.9985931323790759]	9.96255	-0.100376	KP~11~Speaking~2.99 µm (50, 150, 300)
P34	Speaking	6.64 µm (50, 150, 300)	5828	7040		0	4	4	0	11	0.999578	LogNormalDistribution[1.515534146829293, 0.5484743899956805]	9.96255	0.401504	KP~11~Speaking~6.64 µm (50, 150, 300)
P34	Speaking	12.80 µm (50, 150, 300)	5828	7040		0	0	0	0	0	1		9.96255	0	KP~11~Speaking~12.80 µm (50, 150, 300)
P34	Speaking	25.15 µm (50, 150, 300)	5828	7040		0	0	0	0	0	1		9.96255	0	KP~11~Speaking~25.15 µm (50, 150, 300)
P34	Speaking	29.91 µm (50, 150, 300)	5828	7040		0	0	0	0	0	1		9.96255	0	KP~11~Speaking~29.91 µm (50, 150, 300)
P34	Speaking	Aerosol (50, 150, 300)	5828	7040		53	1671	207	1317	2031	0.64834	LogNormalDistribution[7.428241570924394, 0.09421660016557343]	9.96255	167.728	KP~11~Speaking~Aerosol (50, 150, 300)
P34	Speaking	Droplets (50, 150, 300)	5828	7040		0	4	4	0	11	0.999578	LogNormalDistribution[1.5207983580341164, 0.5316899973739095]	9.96255	0.401504	KP~11~Speaking~Droplets (50, 150, 300)
P34	Speaking with mask	0.25 µm (50, 150, 300)	944	2159		88	-316	331	-789	119	0.137158	LogNormalDistribution[4.86911079060696, 1.4234451786843765]	9.34569	-33.8124	KP~11~Speaking with mask~0.25 µm (50, 150, 300)
P34	Speaking with mask	0.41 µm (50, 150, 300)	944	2159		53	293	219	-83	522	0.30234	LogNormalDistribution[5.7703397098521165, 0.4211002774283422]	9.34569	31.3514	KP~11~Speaking with mask~0.41 µm (50, 150, 300)
P34	Speaking with mask	0.80 µm (50, 150, 300)	944	2159		12	88	51	37	175	0.984409	LogNormalDistribution[4.481330762160414, 0.41644089261149003]	9.34569	9.41611	KP~11~Speaking with mask~0.80 µm (50, 150, 300)
P34	Speaking with mask	1.57 µm (50, 150, 300)	944	2159		16	-39	103	-216	108	0.847487	LogNormalDistribution[4.263086982054246, 0.4776905129112017]	9.34569	-4.17305	KP~11~Speaking with mask~1.57 µm (50, 150, 300)
P34	Speaking with mask	2.99 µm (50, 150, 300)	944	2159		2	-17	7	-25	-4	0.991733	LogNormalDistribution[-0.3280148390055076, 2.7191457748120094]	9.34569	-1.81902	KP~11~Speaking with mask~2.99 µm (50, 150, 300)
P34	Speaking with mask	6.64 µm (50, 150, 300)	944	2159		0	-5	3	-10	-1	0.999736	LogNormalDistribution[-0.996654550839852, 1.8222164531671199]	9.34569	-0.535006	KP~11~Speaking with mask~6.64 µm (50, 150, 300)
P34	Speaking with mask	12.80 µm (50, 150, 300)	944	2159		0	-2	1	-4	0	0.999998	LogNormalDistribution[-35.0366888112762, 0.8293887753886194]	9.34569	-0.214002	KP~11~Speaking with mask~12.80 µm (50, 150, 300)
P34	Speaking with mask	25.15 µm (50, 150, 300)	944	2159		0	0	0	0	0	1		9.34569	0	KP~11~Speaking with mask~25.15 µm (50, 150, 300)
P34	Speaking with mask	29.91 µm (50, 150, 300)	944	2159		0	0	0	0	0	1		9.34569	0	KP~11~Speaking with mask~29.91 µm (50, 150, 300)
P34	Speaking with mask	Aerosol (50, 150, 300)	944	2159		171	2	413	-670	743	0.182947	LogNormalDistribution[5.059271792277728, 1.0012244706896654]	9.34569	0.214002	KP~11~Speaking with mask~Aerosol (50, 150, 300)
P34	Speaking with mask	Droplets (50, 150, 300)	944	2159		0	-7	3	-12	-3	0.99962	LogNormalDistribution[-0.3168943699082876, 2.072096940195425]	9.34569	-0.749009	KP~11~Speaking with mask~Droplets (50, 150, 300)
P35	Breathing	0.25 µm (50, 150, 300)	4027	5230		24	-95	112	-273	141	0.823054	LogNormalDistribution[4.994844428025039, 0.1375576556584592]	12.5258	-7.58432	KP~12~Breathing~0.25 µm (50, 150, 300)
P35	Breathing	0.41 µm (50, 150, 300)	4027	5230		9	58	84	-95	145	0.926897	LogNormalDistribution[4.301182795417042, 0.45878884631764993]	12.5258	4.63043	KP~12~Breathing~0.41 µm (50, 150, 300)
P35	Breathing	0.80 µm (50, 150, 300)	4027	5230		4	4	47	-100	48	0.985453	LogNormalDistribution[3.0855456190674526, 0.782467752402713]	12.5258	0.31934	KP~12~Breathing~0.80 µm (50, 150, 300)
P35	Breathing	1.57 µm (50, 150, 300)	4027	5230		5	-14	57	-137	43	0.969749	LogNormalDistribution[2.942331552061549, 0.9487299099249363]	12.5258	-1.11769	KP~12~Breathing~1.57 µm (50, 150, 300)
P35	Breathing	2.99 µm (50, 150, 300)	4027	5230		0	6	11	-8	23	0.982187	LogNormalDistribution[2.2415706688465646, 0.5814563303789604]	12.5258	0.47901	KP~12~Breathing~2.99 µm (50, 150, 300)
P35	Breathing	6.64 µm (50, 150, 300)	4027	5230		0	0	1	-1	3	0.999992	LogNormalDistribution[-0.798329452993565, 1.4292248379591346]	12.5258	0	KP~12~Breathing~6.64 µm (50, 150, 300)
P35	Breathing	12.80 µm (50, 150, 300)	4027	5230		0	0	0	0	0	1		12.5258	0	KP~12~Breathing~12.80 µm (50, 150, 300)
P35	Breathing	25.15 µm (50, 150, 300)	4027	5230		0	0	0	0	0	1		12.5258	0	KP~12~Breathing~25.15 µm (50, 150, 300)
P35	Breathing	29.91 µm (50, 150, 300)	4027	5230		0	0	0	0	0	1		12.5258	0	KP~12~Breathing~29.91 µm (50, 150, 300)
P35	Breathing	Aerosol (50, 150, 300)	4027	5230		43	-44	210	-480	148	0.377845	LogNormalDistribution[4.361307028403563, 0.7349923225258151]	12.5258	-3.51274	KP~12~Breathing~Aerosol (50, 150, 300)
P35	Breathing	Droplets (50, 150, 300)	4027	5230		0	0	1	-1	3	0.999992	LogNormalDistribution[-0.845538516299456, 1.4724300143528921]	12.5258	0	KP~12~Breathing~Droplets (50, 150, 300)
P35	Speaking	0.25 µm (50, 150, 300)	7275	8480		17	213	145	-39	351	0.618424	LogNormalDistribution[5.411179467006348, 0.49203570048509504]	8.78184	24.2546	KP~12~Speaking~0.25 µm (50, 150, 300)
P35	Speaking	0.41 µm (50, 150, 300)	7275	8480		11	157	121	-17	320	0.623937	LogNormalDistribution[5.04212270058489, 0.5250810645722834]	8.78184	17.8778	KP~12~Speaking~0.41 µm (50, 150, 300)
P35	Speaking	0.80 µm (50, 150, 300)	7275	8480		3	55	35	3	105	0.995927	LogNormalDistribution[3.9779733485728257, 0.5960620248198618]	8.78184	6.26293	KP~12~Speaking~0.80 µm (50, 150, 300)
P35	Speaking	1.57 µm (50, 150, 300)	7275	8480		6	38	68	-107	107	0.946309	LogNormalDistribution[3.923765103176741, 0.7266667662351418]	8.78184	4.32711	KP~12~Speaking~1.57 µm (50, 150, 300)
P35	Speaking	2.99 µm (50, 150, 300)	7275	8480		1	-7	9	-20	10	0.990836	LogNormalDistribution[1.517363883676232, 1.283808854913198]	8.78184	-0.7971	KP~12~Speaking~2.99 µm (50, 150, 300)
P35	Speaking	6.64 µm (50, 150, 300)	7275	8480		0	-2	3	-5	2	0.999902	LogNormalDistribution[0.26256530509438536, 0.7866892726604899]	8.78184	-0.227743	KP~12~Speaking~6.64 µm (50, 150, 300)
P35	Speaking	12.80 µm (50, 150, 300)	7275	8480		0	-1	1	-3	0	0.999994	LogNormalDistribution[-35.88384486462496, 0.9167498409538358]	8.78184	-0.113871	KP~12~Speaking~12.80 µm (50, 150, 300)
P35	Speaking	25.15 µm (50, 150, 300)	7275	8480		0	0	0	0	0	1		8.78184	0	KP~12~Speaking~25.15 µm (50, 150, 300)
P35	Speaking	29.91 µm (50, 150, 300)	7275	8480		0	0	0	0	0	1		8.78184	0	KP~12~Speaking~29.91 µm (50, 150, 300)
P35	Speaking	Aerosol (50, 150, 300)	7275	8480		38	481	229	3	704	0.35416	LogNormalDistribution[6.148356351428099, 0.34500401074169984]	8.78184	54.7721	KP~12~Speaking~Aerosol (50, 150, 300)
P35	Speaking	Droplets (50, 150, 300)	7275	8480		0	-2	2	-6	0	0.999964	LogNormalDistribution[-0.731239760076536, 1.485103681690518]	8.78184	-0.227743	KP~12~Speaking~Droplets (50, 150, 300)
P35	Speaking with mask	0.25 µm (50, 150, 300)	1093	2317		12	425	54	297	475	0.986866	LogNormalDistribution[6.041671012093191, 0.0993538118265988]	16.4966	25.7629	KP~12~Speaking with mask~0.25 µm (50, 150, 300)
P35	Speaking with mask	0.41 µm (50, 150, 300)	1093	2317		6	361	95	175	515	0.898588	LogNormalDistribution[5.895874348320739, 0.13905766197821268]	16.4966	21.8833	KP~12~Speaking with mask~0.41 µm (50, 150, 300)
P35	Speaking with mask	0.80 µm (50, 150, 300)	1093	2317		1	119	31	65	152	0.994096	LogNormalDistribution[4.784875849703596, 0.13922699002721287]	16.4966	7.21362	KP~12~Speaking with mask~0.80 µm (50, 150, 300)
P35	Speaking with mask	1.57 µm (50, 150, 300)	1093	2317		4	32	33	-22	68	0.994655	LogNormalDistribution[3.607911094502897, 0.5457860790512962]	16.4966	1.9398	KP~12~Speaking with mask~1.57 µm (50, 150, 300)
P35	Speaking with mask	2.99 µm (50, 150, 300)	1093	2317		0	10	5	5	18	0.997677	LogNormalDistribution[2.2879742034382033, 0.34988249984304237]	16.4966	0.606187	KP~12~Speaking with mask~2.99 µm (50, 150, 300)
P35	Speaking with mask	6.64 µm (50, 150, 300)	1093	2317		0	1	1	0	3	0.999994	LogNormalDistribution[-0.1562057996935262, 1.0390862040104007]	16.4966	0.0606187	KP~12~Speaking with mask~6.64 µm (50, 150, 300)
P35	Speaking with mask	12.80 µm (50, 150, 300)	1093	2317		0	0	0	0	0	1		16.4966	0	KP~12~Speaking with mask~12.80 µm (50, 150, 300)
P35	Speaking with mask	25.15 µm (50, 150, 300)	1093	2317		0	0	0	0	0	1		16.4966	0	KP~12~Speaking with mask~25.15 µm (50, 150, 300)
P35	Speaking with mask	29.91 µm (50, 150, 300)	1093	2317		0	0	0	0	0	1		16.4966	0	KP~12~Speaking with mask~29.91 µm (50, 150, 300)
P35	Speaking with mask	Aerosol (50, 150, 300)	1093	2317		21	970	160	695	1113	0.655187	LogNormalDistribution[6.868290879430465, 0.10886555942528428]	16.4966	58.8001	KP~12~Speaking with mask~Aerosol (50, 150, 300)
P35	Speaking with mask	Droplets (50, 150, 300)	1093	2317		0	1	1	0	3	0.999994	LogNormalDistribution[-0.15596900899454258, 1.0423072492073717]	16.4966	0.0606187	KP~12~Speaking with mask~Droplets (50, 150, 300)
P36	Breathing	0.25 µm (50, 150, 300)	2574	3777		36	-155	59	-220	-68	0.98163	LogNormalDistribution[3.4920596010325915, 0.9071879301579283]	5.6084	-27.6371	KP~02~Breathing~0.25 µm (50, 150, 300)
P36	Breathing	0.41 µm (50, 150, 300)	2574	3777		7	30	54	-53	90	0.968628	LogNormalDistribution[3.662592678056924, 0.6624050606756742]	5.6084	5.34912	KP~02~Breathing~0.41 µm (50, 150, 300)
P36	Breathing	0.80 µm (50, 150, 300)	2574	3777		4	-50	10	-61	-34	0.999964		5.6084	-8.9152	KP~02~Breathing~0.80 µm (50, 150, 300)
P36	Breathing	1.57 µm (50, 150, 300)	2574	3777		4	-33	31	-71	13	0.993109	LogNormalDistribution[2.5648477861556254, 1.0441621937005567]	5.6084	-5.88403	KP~02~Breathing~1.57 µm (50, 150, 300)
P36	Breathing	2.99 µm (50, 150, 300)	2574	3777		0	12	4	6	17	0.999258	LogNormalDistribution[2.458512434852816, 0.23790471325486012]	5.6084	2.13965	KP~02~Breathing~2.99 µm (50, 150, 300)
P36	Breathing	6.64 µm (50, 150, 300)	2574	3777		0	0	0	0	0	1		5.6084	0	KP~02~Breathing~6.64 µm (50, 150, 300)
P36	Breathing	12.80 µm (50, 150, 300)	2574	3777		0	0	0	0	0	1		5.6084	0	KP~02~Breathing~12.80 µm (50, 150, 300)
P36	Breathing	25.15 µm (50, 150, 300)	2574	3777		0	0	0	0	0	1		5.6084	0	KP~02~Breathing~25.15 µm (50, 150, 300)
P36	Breathing	29.91 µm (50, 150, 300)	2574	3777		0	0	0	0	0	1		5.6084	0	KP~02~Breathing~29.91 µm (50, 150, 300)
P36	Breathing	Aerosol (50, 150, 300)	2574	3777		51	-194	62	-274	-104	0.987786		5.6084	-34.591	KP~02~Breathing~Aerosol (50, 150, 300)
P36	Breathing	Droplets (50, 150, 300)	2574	3777		0	0	0	0	0	1		5.6084	0	KP~02~Breathing~Droplets (50, 150, 300)
P36	Speaking	0.25 µm (50, 150, 300)	622	1825		76	-551	154	-779	-318	0.782925		7.59675	-72.531	KP~02~Speaking~0.25 µm (50, 150, 300)
P36	Speaking	0.41 µm (50, 150, 300)	622	1825		54	-138	178	-434	158	0.56919	LogNormalDistribution[4.546257474744021, 1.218368080402712]	7.59675	-18.1657	KP~02~Speaking~0.41 µm (50, 150, 300)
P36	Speaking	0.80 µm (50, 150, 300)	622	1825		13	-33	96	-189	99	0.852958	LogNormalDistribution[3.6822637568158503, 1.0744890684009183]	7.59675	-4.34396	KP~02~Speaking~0.80 µm (50, 150, 300)
P36	Speaking	1.57 µm (50, 150, 300)	622	1825		17	-151	17	-178	-132	0.999741		7.59675	-19.8769	KP~02~Speaking~1.57 µm (50, 150, 300)
P36	Speaking	2.99 µm (50, 150, 300)	622	1825		2	-16	19	-39	15	0.829465	LogNormalDistribution[2.0745771303715834, 1.050578747944162]	7.59675	-2.10616	KP~02~Speaking~2.99 µm (50, 150, 300)
P36	Speaking	6.64 µm (50, 150, 300)	622	1825		1	-10	6	-21	0	0.996716	LogNormalDistribution[1.0714037377692278, 1.2688609430247724]	7.59675	-1.31635	KP~02~Speaking~6.64 µm (50, 150, 300)
P36	Speaking	12.80 µm (50, 150, 300)	622	1825		0	-1	1	-3	0	0.999997	LogNormalDistribution[-35.12072663998749, 0.49537923853292165]	7.59675	-0.131635	KP~02~Speaking~12.80 µm (50, 150, 300)
P36	Speaking	25.15 µm (50, 150, 300)	622	1825		0	0	0	0	0	1		7.59675	0	KP~02~Speaking~25.15 µm (50, 150, 300)
P36	Speaking	29.91 µm (50, 150, 300)	622	1825		0	0	0	0	0	1		7.59675	0	KP~02~Speaking~29.91 µm (50, 150, 300)
P36	Speaking	Aerosol (50, 150, 300)	622	1825		155	-752	284	-1287	-409	0.323288		7.59675	-98.9896	KP~02~Speaking~Aerosol (50, 150, 300)
P36	Speaking	Droplets (50, 150, 300)	622	1825		1	-11	7	-23	1	0.996762	LogNormalDistribution[1.073620852848266, 1.19171931790864]	7.59675	-1.44799	KP~02~Speaking~Droplets (50, 150, 300)
P36	Speaking with mask	0.25 µm (50, 150, 300)	4524	5723		32	22	117	-149	174	0.863651	LogNormalDistribution[4.280633510010575, 0.7456047837174453]	4.8826	4.5058	KP~02~Speaking with mask~0.25 µm (50, 150, 300)
P36	Speaking with mask	0.41 µm (50, 150, 300)	4524	5723		7	17	58	-73	95	0.982625	LogNormalDistribution[3.7394249837816043, 1.0385336034443353]	4.8826	3.48175	KP~02~Speaking with mask~0.41 µm (50, 150, 300)
P36	Speaking with mask	0.80 µm (50, 150, 300)	4524	5723		4	-36	19	-65	-9	0.999179	LogNormalDistribution[1.8460269725752205, 1.2360134347659495]	4.8826	-7.37312	KP~02~Speaking with mask~0.80 µm (50, 150, 300)
P36	Speaking with mask	1.57 µm (50, 150, 300)	4524	5723		2	-3	41	-92	64	0.992295	LogNormalDistribution[2.4698823819685694, 1.1797451147356197]	4.8826	-0.614427	KP~02~Speaking with mask~1.57 µm (50, 150, 300)
P36	Speaking with mask	2.99 µm (50, 150, 300)	4524	5723		0	-1	3	-7	4	0.999625	LogNormalDistribution[0.13165390824688256, 1.0378453223629949]	4.8826	-0.204809	KP~02~Speaking with mask~2.99 µm (50, 150, 300)
P36	Speaking with mask	6.64 µm (50, 150, 300)	4524	5723		0	-1	1	-3	0	0.999994	LogNormalDistribution[-35.9030435923596, 0.7409993440121563]	4.8826	-0.204809	KP~02~Speaking with mask~6.64 µm (50, 150, 300)
P36	Speaking with mask	12.80 µm (50, 150, 300)	4524	5723		0	0	0	0	0	1		4.8826	0	KP~02~Speaking with mask~12.80 µm (50, 150, 300)
P36	Speaking with mask	25.15 µm (50, 150, 300)	4524	5723		0	0	0	0	0	1		4.8826	0	KP~02~Speaking with mask~25.15 µm (50, 150, 300)
P36	Speaking with mask	29.91 µm (50, 150, 300)	4524	5723		0	0	0	0	0	1		4.8826	0	KP~02~Speaking with mask~29.91 µm (50, 150, 300)
P36	Speaking with mask	Aerosol (50, 150, 300)	4524	5723		45	-1	184	-280	310	0.65164	LogNormalDistribution[4.43786690574092, 1.064082370703803]	4.8826	-0.204809	KP~02~Speaking with mask~Aerosol (50, 150, 300)
P36	Speaking with mask	Droplets (50, 150, 300)	4524	5723		0	-1	1	-3	0	0.999994	LogNormalDistribution[-35.89200800643611, 0.7385881441592692]	4.8826	-0.204809	KP~02~Speaking with mask~Droplets (50, 150, 300)
P37	Breathing	0.25 µm (50, 150, 300)	4051	5256		20	-59	195	-404	208	0.33707	LogNormalDistribution[4.058652531175872, 1.1970480016919263]	8.03068	-7.34683	KP~03~Breathing~0.25 µm (50, 150, 300)
P37	Breathing	0.41 µm (50, 150, 300)	4051	5256		15	-80	106	-243	24	0.809935	LogNormalDistribution[3.3659290998831453, 1.7711559414748803]	8.03068	-9.9618	KP~03~Breathing~0.41 µm (50, 150, 300)
P37	Breathing	0.80 µm (50, 150, 300)	4051	5256		2	-13	27	-50	28	0.995692	LogNormalDistribution[2.6104361981329127, 0.9482295869835089]	8.03068	-1.61879	KP~03~Breathing~0.80 µm (50, 150, 300)
P37	Breathing	1.57 µm (50, 150, 300)	4051	5256		4	-18	58	-139	40	0.959371	LogNormalDistribution[2.9895446468623943, 0.8395924948519464]	8.03068	-2.24141	KP~03~Breathing~1.57 µm (50, 150, 300)
P37	Breathing	2.99 µm (50, 150, 300)	4051	5256		0	0	2	-2	2	0.999979	LogNormalDistribution[-0.26723400995570984, 1.0135418022162035]	8.03068	0	KP~03~Breathing~2.99 µm (50, 150, 300)
P37	Breathing	6.64 µm (50, 150, 300)	4051	5256		0	0	0	0	0	1		8.03068	0	KP~03~Breathing~6.64 µm (50, 150, 300)
P37	Breathing	12.80 µm (50, 150, 300)	4051	5256		0	0	0	0	0	1		8.03068	0	KP~03~Breathing~12.80 µm (50, 150, 300)
P37	Breathing	25.15 µm (50, 150, 300)	4051	5256		0	0	0	0	0	1		8.03068	0	KP~03~Breathing~25.15 µm (50, 150, 300)
P37	Breathing	29.91 µm (50, 150, 300)	4051	5256		0	0	0	0	0	1		8.03068	0	KP~03~Breathing~29.91 µm (50, 150, 300)
P37	Breathing	Aerosol (50, 150, 300)	4051	5256		41	-157	302	-744	112	0.0614368	LogNormalDistribution[4.181543849684647, 1.0180832327129745]	8.03068	-19.55	KP~03~Breathing~Aerosol (50, 150, 300)
P37	Breathing	Droplets (50, 150, 300)	4051	5256		0	0	0	0	0	1		8.03068	0	KP~03~Breathing~Droplets (50, 150, 300)
P37	Speaking	0.25 µm (50, 150, 300)	7443	8659		4	332	70	252	438	0.943415	LogNormalDistribution[5.805269834979168, 0.1566878349984441]	5.92732	56.0118	KP~03~Speaking~0.25 µm (50, 150, 300)
P37	Speaking	0.41 µm (50, 150, 300)	7443	8659		5	213	81	65	296	0.872922	LogNormalDistribution[5.3454108508606994, 0.29651692572986477]	5.92732	35.9353	KP~03~Speaking~0.41 µm (50, 150, 300)
P37	Speaking	0.80 µm (50, 150, 300)	7443	8659		2	26	47	-54	72	0.978556	LogNormalDistribution[3.633615071585496, 0.657748681889893]	5.92732	4.38647	KP~03~Speaking~0.80 µm (50, 150, 300)
P37	Speaking	1.57 µm (50, 150, 300)	7443	8659		2	10	18	-16	32	0.999707	LogNormalDistribution[2.7657895260569854, 0.5624452438675965]	5.92732	1.6871	KP~03~Speaking~1.57 µm (50, 150, 300)
P37	Speaking	2.99 µm (50, 150, 300)	7443	8659		0	0	3	-5	1	0.999869	LogNormalDistribution[-1.9671724105077244, 1.1484561039261625]	5.92732	0	KP~03~Speaking~2.99 µm (50, 150, 300)
P37	Speaking	6.64 µm (50, 150, 300)	7443	8659		0	0	0	0	0	1		5.92732	0	KP~03~Speaking~6.64 µm (50, 150, 300)
P37	Speaking	12.80 µm (50, 150, 300)	7443	8659		0	0	0	0	0	1		5.92732	0	KP~03~Speaking~12.80 µm (50, 150, 300)
P37	Speaking	25.15 µm (50, 150, 300)	7443	8659		0	0	0	0	0	1		5.92732	0	KP~03~Speaking~25.15 µm (50, 150, 300)
P37	Speaking	29.91 µm (50, 150, 300)	7443	8659		0	0	0	0	0	1		5.92732	0	KP~03~Speaking~29.91 µm (50, 150, 300)
P37	Speaking	Aerosol (50, 150, 300)	7443	8659		12	590	162	305	755	0.405268	LogNormalDistribution[6.374267148481433, 0.20488738497498957]	5.92732	99.5391	KP~03~Speaking~Aerosol (50, 150, 300)
P37	Speaking	Droplets (50, 150, 300)	7443	8659		0	0	0	0	0	1		5.92732	0	KP~03~Speaking~Droplets (50, 150, 300)
P37	Speaking with mask	0.25 µm (50, 150, 300)	1200	2408		10	310	131	98	470	0.677807	LogNormalDistribution[5.707654830022599, 0.3748454944614502]	5.7454	53.9562	KP~03~Speaking with mask~0.25 µm (50, 150, 300)
P37	Speaking with mask	0.41 µm (50, 150, 300)	1200	2408		6	223	66	143	314	0.95191	LogNormalDistribution[5.3990003475529, 0.22670712504256607]	5.7454	38.8137	KP~03~Speaking with mask~0.41 µm (50, 150, 300)
P37	Speaking with mask	0.80 µm (50, 150, 300)	1200	2408		1	60	31	20	109	0.995051	LogNormalDistribution[4.08046837342059, 0.32166332872822656]	5.7454	10.4431	KP~03~Speaking with mask~0.80 µm (50, 150, 300)
P37	Speaking with mask	1.57 µm (50, 150, 300)	1200	2408		2	68	36	24	129	0.990417	LogNormalDistribution[4.1708274212161545, 0.49656210736963086]	5.7454	11.8356	KP~03~Speaking with mask~1.57 µm (50, 150, 300)
P37	Speaking with mask	2.99 µm (50, 150, 300)	1200	2408		0	1	11	-14	23	0.981049	LogNormalDistribution[1.6536976326175852, 1.2162270371720394]	5.7454	0.174052	KP~03~Speaking with mask~2.99 µm (50, 150, 300)
P37	Speaking with mask	6.64 µm (50, 150, 300)	1200	2408		0	0	1	-3	1	0.999992	LogNormalDistribution[-20.641703448346266, 25.988210259945344]	5.7454	0	KP~03~Speaking with mask~6.64 µm (50, 150, 300)
P37	Speaking with mask	12.80 µm (50, 150, 300)	1200	2408		0	0	0	0	0	1		5.7454	0	KP~03~Speaking with mask~12.80 µm (50, 150, 300)
P37	Speaking with mask	25.15 µm (50, 150, 300)	1200	2408		0	0	0	0	0	1		5.7454	0	KP~03~Speaking with mask~25.15 µm (50, 150, 300)
P37	Speaking with mask	29.91 µm (50, 150, 300)	1200	2408		0	0	0	0	0	1		5.7454	0	KP~03~Speaking with mask~29.91 µm (50, 150, 300)
P37	Speaking with mask	Aerosol (50, 150, 300)	1200	2408		20	666	215	330	971	0.228259	LogNormalDistribution[6.479903084188097, 0.2717251971555918]	5.7454	115.919	KP~03~Speaking with mask~Aerosol (50, 150, 300)
P37	Speaking with mask	Droplets (50, 150, 300)	1200	2408		0	0	1	-3	1	0.999992	LogNormalDistribution[-20.673553617010914, 25.97089385275742]	5.7454	0	KP~03~Speaking with mask~Droplets (50, 150, 300)
P38	Breathing	0.25 µm (50, 150, 300)	2654	3863		39	-233	130	-355	3	0.740239	LogNormalDistribution[4.158642169467876, 1.3374143317938]	5.44215	-42.814	KP~04~Breathing~0.25 µm (50, 150, 300)
P38	Breathing	0.41 µm (50, 150, 300)	2654	3863		11	-23	19	-57	-5	0.999562	LogNormalDistribution[1.486048151930003, 0.28379643845052654]	5.44215	-4.22627	KP~04~Breathing~0.41 µm (50, 150, 300)
P38	Breathing	0.80 µm (50, 150, 300)	2654	3863		1	14	21	-19	48	0.999064	LogNormalDistribution[2.8477986842498155, 0.7584088609954502]	5.44215	2.57251	KP~04~Breathing~0.80 µm (50, 150, 300)
P38	Breathing	1.57 µm (50, 150, 300)	2654	3863		7	-68	54	-147	10	0.968361	LogNormalDistribution[2.7690110365054705, 1.4818013277769386]	5.44215	-12.4951	KP~04~Breathing~1.57 µm (50, 150, 300)
P38	Breathing	2.99 µm (50, 150, 300)	2654	3863		1	-13	9	-30	-5	0.978185	LogNormalDistribution[2.0266689806049465, 1.8067498671633024]	5.44215	-2.38876	KP~04~Breathing~2.99 µm (50, 150, 300)
P38	Breathing	6.64 µm (50, 150, 300)	2654	3863		0	-3	2	-6	0	0.999958	LogNormalDistribution[-34.54918431128695, 0.6624326024876247]	5.44215	-0.551253	KP~04~Breathing~6.64 µm (50, 150, 300)
P38	Breathing	12.80 µm (50, 150, 300)	2654	3863		0	0	0	0	0	1		5.44215	0	KP~04~Breathing~12.80 µm (50, 150, 300)
P38	Breathing	25.15 µm (50, 150, 300)	2654	3863		0	0	0	0	0	1		5.44215	0	KP~04~Breathing~25.15 µm (50, 150, 300)
P38	Breathing	29.91 µm (50, 150, 300)	2654	3863		0	0	0	0	0	1		5.44215	0	KP~04~Breathing~29.91 µm (50, 150, 300)
P38	Breathing	Aerosol (50, 150, 300)	2654	3863		59	-320	163	-467	-39	0.634268	LogNormalDistribution[4.758142510059476, 1.6454831776177818]	5.44215	-58.8003	KP~04~Breathing~Aerosol (50, 150, 300)
P38	Breathing	Droplets (50, 150, 300)	2654	3863		0	-3	2	-6	0	0.999958	LogNormalDistribution[-34.543768231715106, 0.6662193601980467]	5.44215	-0.551253	KP~04~Breathing~Droplets (50, 150, 300)
P38	Speaking	0.25 µm (50, 150, 300)	5299	6523		41	-182	169	-479	-33	0.499794	LogNormalDistribution[5.165070550100541, 1.2179665195724438]	5.18286	-35.1158	KP~04~Speaking~0.25 µm (50, 150, 300)
P38	Speaking	0.41 µm (50, 150, 300)	5299	6523		10	24	61	-71	136	0.97991	LogNormalDistribution[3.7138000992817686, 0.9385784320814011]	5.18286	4.63065	KP~04~Speaking~0.41 µm (50, 150, 300)
P38	Speaking	0.80 µm (50, 150, 300)	5299	6523		3	9	40	-53	66	0.9886	LogNormalDistribution[3.2253733320188958, 0.815064051344001]	5.18286	1.73649	KP~04~Speaking~0.80 µm (50, 150, 300)
P38	Speaking	1.57 µm (50, 150, 300)	5299	6523		6	-13	44	-68	55	0.977708	LogNormalDistribution[2.643733542409311, 1.3383536465465458]	5.18286	-2.50827	KP~04~Speaking~1.57 µm (50, 150, 300)
P38	Speaking	2.99 µm (50, 150, 300)	5299	6523		0	1	11	-9	25	0.967239	LogNormalDistribution[1.4451207335122422, 1.3494907417794382]	5.18286	0.192944	KP~04~Speaking~2.99 µm (50, 150, 300)
P38	Speaking	6.64 µm (50, 150, 300)	5299	6523		0	0	1	-1	3	0.999992	LogNormalDistribution[-0.8063001205600219, 1.3861158806685863]	5.18286	0	KP~04~Speaking~6.64 µm (50, 150, 300)
P38	Speaking	12.80 µm (50, 150, 300)	5299	6523		0	0	1	-1	3	0.999992	LogNormalDistribution[-0.860143946548514, 1.4022693975587142]	5.18286	0	KP~04~Speaking~12.80 µm (50, 150, 300)
P38	Speaking	25.15 µm (50, 150, 300)	5299	6523		0	0	0	0	0	1		5.18286	0	KP~04~Speaking~25.15 µm (50, 150, 300)
P38	Speaking	29.91 µm (50, 150, 300)	5299	6523		0	0	0	0	0	1		5.18286	0	KP~04~Speaking~29.91 µm (50, 150, 300)
P38	Speaking	Aerosol (50, 150, 300)	5299	6523		59	-137	198	-511	30	0.481475	LogNormalDistribution[3.3039485069003467, 1.874393027092026]	5.18286	-26.4333	KP~04~Speaking~Aerosol (50, 150, 300)
P38	Speaking	Droplets (50, 150, 300)	5299	6523		0	1	2	-1	5	0.999876	LogNormalDistribution[-0.24516180838153617, 1.4978523557574601]	5.18286	0.192944	KP~04~Speaking~Droplets (50, 150, 300)
P38	Speaking with mask	0.25 µm (50, 150, 300)	424	1648		41	67	72	-31	174	0.965223	LogNormalDistribution[4.29376688034832, 0.7419133932373183]	6.08984	11.0019	KP~04~Speaking with mask~0.25 µm (50, 150, 300)
P38	Speaking with mask	0.41 µm (50, 150, 300)	424	1648		13	54	116	-105	238	0.729485	LogNormalDistribution[4.252952617244241, 0.8207259150909645]	6.08984	8.86723	KP~04~Speaking with mask~0.41 µm (50, 150, 300)
P38	Speaking with mask	0.80 µm (50, 150, 300)	424	1648		4	-7	34	-52	33	0.993139	LogNormalDistribution[2.4402167715606287, 1.148775283009942]	6.08984	-1.14946	KP~04~Speaking with mask~0.80 µm (50, 150, 300)
P38	Speaking with mask	1.57 µm (50, 150, 300)	424	1648		7	-36	29	-79	3	0.996333	LogNormalDistribution[2.1659927794154634, 1.589486217253511]	6.08984	-5.91148	KP~04~Speaking with mask~1.57 µm (50, 150, 300)
P38	Speaking with mask	2.99 µm (50, 150, 300)	424	1648		1	-6	4	-11	0	0.999073	LogNormalDistribution[-0.14008874021485807, 2.504448442469343]	6.08984	-0.985247	KP~04~Speaking with mask~2.99 µm (50, 150, 300)
P38	Speaking with mask	6.64 µm (50, 150, 300)	424	1648		0	-2	1	-3	0	0.999992	LogNormalDistribution[-34.575391859202874, 1.0594450466459122]	6.08984	-0.328416	KP~04~Speaking with mask~6.64 µm (50, 150, 300)
P38	Speaking with mask	12.80 µm (50, 150, 300)	424	1648		0	-1	1	-3	0	0.999997	LogNormalDistribution[-35.401599752940314, 0.5621523132131324]	6.08984	-0.164208	KP~04~Speaking with mask~12.80 µm (50, 150, 300)
P38	Speaking with mask	25.15 µm (50, 150, 300)	424	1648		0	0	0	0	0	1		6.08984	0	KP~04~Speaking with mask~25.15 µm (50, 150, 300)
P38	Speaking with mask	29.91 µm (50, 150, 300)	424	1648		0	0	0	0	0	1		6.08984	0	KP~04~Speaking with mask~29.91 µm (50, 150, 300)
P38	Speaking with mask	Aerosol (50, 150, 300)	424	1648		66	78	93	-51	251	0.965395	LogNormalDistribution[4.6341390916804714, 0.5501081733736586]	6.08984	12.8082	KP~04~Speaking with mask~Aerosol (50, 150, 300)
P38	Speaking with mask	Droplets (50, 150, 300)	424	1648		0	-3	2	-5	0	0.999963	LogNormalDistribution[-34.157618855914734, 0.9272399368270725]	6.08984	-0.492624	KP~04~Speaking with mask~Droplets (50, 150, 300)
P39	Breathing	0.25 µm (50, 150, 300)	3432	4636		52	-326	152	-577	-22	0.715442	LogNormalDistribution[3.832305761823497, 0.4776276549042702]	5.17037	-63.0516	KP~05~Breathing~0.25 µm (50, 150, 300)
P39	Breathing	0.41 µm (50, 150, 300)	3432	4636		12	-34	125	-237	198	0.765941	LogNormalDistribution[3.6208777926047335, 1.345839987014027]	5.17037	-6.57593	KP~05~Breathing~0.41 µm (50, 150, 300)
P39	Breathing	0.80 µm (50, 150, 300)	3432	4636		2	-17	38	-73	48	0.994639	LogNormalDistribution[2.509933865255558, 1.4517922992113355]	5.17037	-3.28797	KP~05~Breathing~0.80 µm (50, 150, 300)
P39	Breathing	1.57 µm (50, 150, 300)	3432	4636		5	-16	58	-127	38	0.966878	LogNormalDistribution[2.7541663288291476, 0.9774592336407336]	5.17037	-3.09456	KP~05~Breathing~1.57 µm (50, 150, 300)
P39	Breathing	2.99 µm (50, 150, 300)	3432	4636		0	6	5	1	14	0.998135	LogNormalDistribution[1.7821783270381975, 0.4344531853891782]	5.17037	1.16046	KP~05~Breathing~2.99 µm (50, 150, 300)
P39	Breathing	6.64 µm (50, 150, 300)	3432	4636		0	-2	2	-6	0	0.999909	LogNormalDistribution[-14.52222435411421, 24.359764566387163]	5.17037	-0.38682	KP~05~Breathing~6.64 µm (50, 150, 300)
P39	Breathing	12.80 µm (50, 150, 300)	3432	4636		0	0	0	0	0	1		5.17037	0	KP~05~Breathing~12.80 µm (50, 150, 300)
P39	Breathing	25.15 µm (50, 150, 300)	3432	4636		0	0	0	0	0	1		5.17037	0	KP~05~Breathing~25.15 µm (50, 150, 300)
P39	Breathing	29.91 µm (50, 150, 300)	3432	4636		0	0	0	0	0	1		5.17037	0	KP~05~Breathing~29.91 µm (50, 150, 300)
P39	Breathing	Aerosol (50, 150, 300)	3432	4636		71	-394	342	-979	264	0.0760636	LogNormalDistribution[5.712237629889051, 0.3571523686392842]	5.17037	-76.2035	KP~05~Breathing~Aerosol (50, 150, 300)
P39	Breathing	Droplets (50, 150, 300)	3432	4636		0	-2	2	-6	0	0.999909	LogNormalDistribution[-12.805845913542472, 23.800644010894075]	5.17037	-0.38682	KP~05~Breathing~Droplets (50, 150, 300)
P39	Speaking	0.25 µm (50, 150, 300)	6248	7454		90	-290	241	-659	7	0.317343	LogNormalDistribution[4.827853432294872, 1.4287922265776782]	6.38439	-45.4233	KP~05~Speaking~0.25 µm (50, 150, 300)
P39	Speaking	0.41 µm (50, 150, 300)	6248	7454		16	-71	43	-155	19	0.994803	LogNormalDistribution[3.1066578511769682, 0.40183116545016734]	6.38439	-11.1209	KP~05~Speaking~0.41 µm (50, 150, 300)
P39	Speaking	0.80 µm (50, 150, 300)	6248	7454		4	-15	50	-104	27	0.983151	LogNormalDistribution[2.296737018880044, 1.241055914342827]	6.38439	-2.34948	KP~05~Speaking~0.80 µm (50, 150, 300)
P39	Speaking	1.57 µm (50, 150, 300)	6248	7454		9	-111	44	-169	-44	0.983435		6.38439	-17.3862	KP~05~Speaking~1.57 µm (50, 150, 300)
P39	Speaking	2.99 µm (50, 150, 300)	6248	7454		1	-19	7	-30	-13	0.99443	LogNormalDistribution[1.881780376870149, 0.6779534100567346]	6.38439	-2.97601	KP~05~Speaking~2.99 µm (50, 150, 300)
P39	Speaking	6.64 µm (50, 150, 300)	6248	7454		0	0	2	-4	4	0.999979	LogNormalDistribution[-0.7353092921983483, 1.6077912435062494]	6.38439	0	KP~05~Speaking~6.64 µm (50, 150, 300)
P39	Speaking	12.80 µm (50, 150, 300)	6248	7454		0	0	0	0	0	1		6.38439	0	KP~05~Speaking~12.80 µm (50, 150, 300)
P39	Speaking	25.15 µm (50, 150, 300)	6248	7454		0	0	0	0	0	1		6.38439	0	KP~05~Speaking~25.15 µm (50, 150, 300)
P39	Speaking	29.91 µm (50, 150, 300)	6248	7454		0	0	0	0	0	1		6.38439	0	KP~05~Speaking~29.91 µm (50, 150, 300)
P39	Speaking	Aerosol (50, 150, 300)	6248	7454		115	-362	296	-908	-19	0.242669	LogNormalDistribution[5.152691327279701, 1.229117965837425]	6.38439	-56.7008	KP~05~Speaking~Aerosol (50, 150, 300)
P39	Speaking	Droplets (50, 150, 300)	6248	7454		0	0	2	-4	4	0.999979	LogNormalDistribution[-0.7690952646487612, 1.63074694410799]	6.38439	0	KP~05~Speaking~Droplets (50, 150, 300)
P39	Speaking with mask	0.25 µm (50, 150, 300)	876	2098		53	88	170	-113	348	0.4794	LogNormalDistribution[4.710276433743429, 0.8585254996813949]	5.95228	14.7843	KP~05~Speaking with mask~0.25 µm (50, 150, 300)
P39	Speaking with mask	0.41 µm (50, 150, 300)	876	2098		16	-52	65	-179	22	0.94322	LogNormalDistribution[2.9461373277267393, 0.9550462712807314]	5.95228	-8.73615	KP~05~Speaking with mask~0.41 µm (50, 150, 300)
P39	Speaking with mask	0.80 µm (50, 150, 300)	876	2098		2	44	43	-27	101	0.979334	LogNormalDistribution[3.9213298237926892, 0.5428857200343888]	5.95228	7.39213	KP~05~Speaking with mask~0.80 µm (50, 150, 300)
P39	Speaking with mask	1.57 µm (50, 150, 300)	876	2098		7	-56	26	-91	-22	0.998044	LogNormalDistribution[3.6225753415690516, 0.3585397523423624]	5.95228	-9.40816	KP~05~Speaking with mask~1.57 µm (50, 150, 300)
P39	Speaking with mask	2.99 µm (50, 150, 300)	876	2098		0	-6	8	-19	7	0.99145	LogNormalDistribution[1.3043364105829316, 0.6973106915391692]	5.95228	-1.00802	KP~05~Speaking with mask~2.99 µm (50, 150, 300)
P39	Speaking with mask	6.64 µm (50, 150, 300)	876	2098		0	1	1	0	3	0.999994	LogNormalDistribution[-0.0013736949304123062, 0.8986085840073458]	5.95228	0.168003	KP~05~Speaking with mask~6.64 µm (50, 150, 300)
P39	Speaking with mask	12.80 µm (50, 150, 300)	876	2098		0	0	0	0	0	1		5.95228	0	KP~05~Speaking with mask~12.80 µm (50, 150, 300)
P39	Speaking with mask	25.15 µm (50, 150, 300)	876	2098		0	0	0	0	0	1		5.95228	0	KP~05~Speaking with mask~25.15 µm (50, 150, 300)
P39	Speaking with mask	29.91 µm (50, 150, 300)	876	2098		0	0	0	0	0	1		5.95228	0	KP~05~Speaking with mask~29.91 µm (50, 150, 300)
P39	Speaking with mask	Aerosol (50, 150, 300)	876	2098		80	-50	107	-243	33	0.885998	LogNormalDistribution[3.368796961274729, 1.6835373010156718]	5.95228	-8.40014	KP~05~Speaking with mask~Aerosol (50, 150, 300)
P39	Speaking with mask	Droplets (50, 150, 300)	876	2098		0	1	1	0	3	0.999994	LogNormalDistribution[-0.014832660435475728, 0.9185059738663117]	5.95228	0.168003	KP~05~Speaking with mask~Droplets (50, 150, 300)
P4	Breathing	Aerosol (50, 150, 300)	5914	7118		34	149	368	-433	627	0.0298768	LogNormalDistribution[5.548462444770155, 0.6177752665477675]	3.98727	37.3689	Qu~11~Breathing~Aerosol (50, 150, 300)
P4	Breathing	0.25 µm (50, 150, 300)	5914	7118		12	197	201	-121	410	0.331922	LogNormalDistribution[5.545876684158277, 0.3332286891920881]	3.98727	49.4072	Qu~11~Breathing~0.25 µm (50, 150, 300)
P4	Breathing	0.41 µm (50, 150, 300)	5914	7118		13	-43	110	-188	170	0.842445	LogNormalDistribution[3.7727659044387925, 1.3888625479622931]	3.98727	-10.7843	Qu~11~Breathing~0.41 µm (50, 150, 300)
P4	Breathing	0.80 µm (50, 150, 300)	5914	7118		4	-16	32	-63	22	0.994922	LogNormalDistribution[2.354123494139623, 1.2091959420516287]	3.98727	-4.01277	Qu~11~Breathing~0.80 µm (50, 150, 300)
P4	Breathing	1.57 µm (50, 150, 300)	5914	7118		5	-5	79	-116	114	0.923733	LogNormalDistribution[3.5379979278643625, 0.9825811366402737]	3.98727	-1.25399	Qu~11~Breathing~1.57 µm (50, 150, 300)
P4	Breathing	2.99 µm (50, 150, 300)	5914	7118		0	1	8	-16	7	0.990502	LogNormalDistribution[0.7478587056557557, 0.8546951010025592]	3.98727	0.250798	Qu~11~Breathing~2.99 µm (50, 150, 300)
P4	Breathing	6.64 µm (50, 150, 300)	5914	7118		0	1	3	-3	4	0.999887	LogNormalDistribution[0.42645952643249607, 0.6534683883612639]	3.98727	0.250798	Qu~11~Breathing~6.64 µm (50, 150, 300)
P4	Breathing	12.80 µm (50, 150, 300)	5914	7118		0	-1	1	-3	0	0.999994	LogNormalDistribution[-36.00471411774018, 0.7616590907636459]	3.98727	-0.250798	Qu~11~Breathing~12.80 µm (50, 150, 300)
P4	Breathing	25.15 µm (50, 150, 300)	5914	7118		0	0	0	0	0	1		3.98727	0	Qu~11~Breathing~25.15 µm (50, 150, 300)
P4	Breathing	29.91 µm (50, 150, 300)	5914	7118		0	0	0	0	0	1		3.98727	0	Qu~11~Breathing~29.91 µm (50, 150, 300)
P4	Breathing	Droplets (50, 150, 300)	5914	7118		0	0	3	-4	4	0.999905	LogNormalDistribution[0.15510775056934673, 0.8890496581655661]	3.98727	0	Qu~11~Breathing~Droplets (50, 150, 300)
P4	Speaking	0.25 µm (50, 150, 300)	3701	4908		20	-86	137	-410	44	0.660799	LogNormalDistribution[3.3775074244455547, 0.9627074924586546]	4.45911	-19.2864	Qu~11~Speaking~0.25 µm (50, 150, 300)
P4	Speaking	0.41 µm (50, 150, 300)	3701	4908		15	-113	107	-288	-14	0.671177	LogNormalDistribution[3.6092300532085897, 1.9921990190433094]	4.45911	-25.3414	Qu~11~Speaking~0.41 µm (50, 150, 300)
P4	Speaking	0.80 µm (50, 150, 300)	3701	4908		2	-10	12	-32	7	0.999953	LogNormalDistribution[2.283828096374004, 0.8089499774520673]	4.45911	-2.2426	Qu~11~Speaking~0.80 µm (50, 150, 300)
P4	Speaking	1.57 µm (50, 150, 300)	3701	4908		5	-34	25	-78	-11	0.998536	LogNormalDistribution[2.638753361803877, 1.7178700731478758]	4.45911	-7.62484	Qu~11~Speaking~1.57 µm (50, 150, 300)
P4	Speaking	2.99 µm (50, 150, 300)	3701	4908		0	1	7	-7	11	0.993289	LogNormalDistribution[1.270400209760993, 0.9055987757386941]	4.45911	0.22426	Qu~11~Speaking~2.99 µm (50, 150, 300)
P4	Speaking	6.64 µm (50, 150, 300)	3701	4908		0	-2	1	-4	-2	0.999999		4.45911	-0.44852	Qu~11~Speaking~6.64 µm (50, 150, 300)
P4	Speaking	12.80 µm (50, 150, 300)	3701	4908		0	-3	2	-6	0	0.999958	LogNormalDistribution[-34.505612329574504, 0.7837440521955669]	4.45911	-0.67278	Qu~11~Speaking~12.80 µm (50, 150, 300)
P4	Speaking	25.15 µm (50, 150, 300)	3701	4908		0	0	0	0	0	1		4.45911	0	Qu~11~Speaking~25.15 µm (50, 150, 300)
P4	Speaking	29.91 µm (50, 150, 300)	3701	4908		0	0	0	0	0	1		4.45911	0	Qu~11~Speaking~29.91 µm (50, 150, 300)
P4	Speaking	Droplets (50, 150, 300)	3701	4908		0	-5	2	-8	-2	0.999969		4.45911	-1.1213	Qu~11~Speaking~Droplets (50, 150, 300)
P4	Speaking	Aerosol (50, 150, 300)	3701	4908		43	-244	199	-607	-87	0.307522	LogNormalDistribution[5.843684992827325, 0.6263253749459758]	4.45911	-54.7195	Qu~11~Speaking~Aerosol (50, 150, 300)
P40	Breathing	0.25 µm (50, 150, 300)	4106	5320		40	-200	253	-585	85	0.116867	LogNormalDistribution[4.3891504539819755, 0.853133744663566]	8.3125	-24.0601	KP~06~Breathing~0.25 µm (50, 150, 300)
P40	Breathing	0.41 µm (50, 150, 300)	4106	5320		6	26	50	-63	113	0.990044	LogNormalDistribution[3.6573426744297546, 0.5238269810402307]	8.3125	3.12782	KP~06~Breathing~0.41 µm (50, 150, 300)
P40	Breathing	0.80 µm (50, 150, 300)	4106	5320		2	-6	18	-35	20	0.999569	LogNormalDistribution[1.9007486298582348, 1.1142078594489753]	8.3125	-0.721804	KP~06~Breathing~0.80 µm (50, 150, 300)
P40	Breathing	1.57 µm (50, 150, 300)	4106	5320		4	1	54	-112	52	0.970994	LogNormalDistribution[3.229291800556748, 0.8053339974736949]	8.3125	0.120301	KP~06~Breathing~1.57 µm (50, 150, 300)
P40	Breathing	2.99 µm (50, 150, 300)	4106	5320		1	-14	9	-30	-6	0.986132	LogNormalDistribution[-21.505145491054517, 24.50045880343566]	8.3125	-1.68421	KP~06~Breathing~2.99 µm (50, 150, 300)
P40	Breathing	6.64 µm (50, 150, 300)	4106	5320		0	0	2	-3	3	0.999978	LogNormalDistribution[-0.14480335549455964, 1.4417982744348796]	8.3125	0	KP~06~Breathing~6.64 µm (50, 150, 300)
P40	Breathing	12.80 µm (50, 150, 300)	4106	5320		0	0	1	-3	1	0.999992	LogNormalDistribution[-19.51781476559279, 25.922487142284652]	8.3125	0	KP~06~Breathing~12.80 µm (50, 150, 300)
P40	Breathing	25.15 µm (50, 150, 300)	4106	5320		0	0	0	0	0	1		8.3125	0	KP~06~Breathing~25.15 µm (50, 150, 300)
P40	Breathing	29.91 µm (50, 150, 300)	4106	5320		0	0	0	0	0	1		8.3125	0	KP~06~Breathing~29.91 µm (50, 150, 300)
P40	Breathing	Aerosol (50, 150, 300)	4106	5320		53	-199	335	-737	160	0.0298555	LogNormalDistribution[4.4356432675398185, 1.0601985384862438]	8.3125	-23.9398	KP~06~Breathing~Aerosol (50, 150, 300)
P40	Breathing	Droplets (50, 150, 300)	4106	5320		0	0	2	-3	2	0.999973	LogNormalDistribution[-0.3433566452810853, 1.151314838126362]	8.3125	0	KP~06~Breathing~Droplets (50, 150, 300)
P40	Speaking	0.25 µm (50, 150, 300)	1869	3080		12	52	93	-88	197	0.879742	LogNormalDistribution[4.364280316507041, 0.6668710221784572]	17.5803	2.95785	KP~06~Speaking~0.25 µm (50, 150, 300)
P40	Speaking	0.41 µm (50, 150, 300)	1869	3080		9	-23	67	-133	53	0.96324	LogNormalDistribution[2.91578467358622, 0.961985890665152]	17.5803	-1.30828	KP~06~Speaking~0.41 µm (50, 150, 300)
P40	Speaking	0.80 µm (50, 150, 300)	1869	3080		2	-6	24	-41	27	0.99779	LogNormalDistribution[2.014391611995928, 1.136362750091543]	17.5803	-0.34129	KP~06~Speaking~0.80 µm (50, 150, 300)
P40	Speaking	1.57 µm (50, 150, 300)	1869	3080		2	-13	32	-61	20	0.996191	LogNormalDistribution[2.158402646607595, 0.8843614774270437]	17.5803	-0.739462	KP~06~Speaking~1.57 µm (50, 150, 300)
P40	Speaking	2.99 µm (50, 150, 300)	1869	3080		0	-3	6	-11	6	0.998191	LogNormalDistribution[1.4273687072447403, 0.43527416948910047]	17.5803	-0.170645	KP~06~Speaking~2.99 µm (50, 150, 300)
P40	Speaking	6.64 µm (50, 150, 300)	1869	3080		0	0	0	0	0	1		17.5803	0	KP~06~Speaking~6.64 µm (50, 150, 300)
P40	Speaking	12.80 µm (50, 150, 300)	1869	3080		0	-1	1	-3	0	0.999994	LogNormalDistribution[-35.647125405475485, 0.889362395203591]	17.5803	-0.0568817	KP~06~Speaking~12.80 µm (50, 150, 300)
P40	Speaking	25.15 µm (50, 150, 300)	1869	3080		0	0	0	0	0	1		17.5803	0	KP~06~Speaking~25.15 µm (50, 150, 300)
P40	Speaking	29.91 µm (50, 150, 300)	1869	3080		0	0	0	0	0	1		17.5803	0	KP~06~Speaking~29.91 µm (50, 150, 300)
P40	Speaking	Aerosol (50, 150, 300)	1869	3080		24	16	189	-274	278	0.428981	LogNormalDistribution[4.620484320652226, 0.7918084436908365]	17.5803	0.910107	KP~06~Speaking~Aerosol (50, 150, 300)
P40	Speaking	Droplets (50, 150, 300)	1869	3080		0	-1	1	-3	0	0.999994	LogNormalDistribution[-35.66486444072518, 0.8934298642979235]	17.5803	-0.0568817	KP~06~Speaking~Droplets (50, 150, 300)
P40	Speaking with mask	0.25 µm (50, 150, 300)	6825	8040		42	-8	135	-283	138	0.811499	LogNormalDistribution[4.046499066637658, 0.9163564197112063]	5.6046	-1.4274	KP~06~Speaking with mask~0.25 µm (50, 150, 300)
P40	Speaking with mask	0.41 µm (50, 150, 300)	6825	8040		6	166	104	-55	335	0.824131	LogNormalDistribution[5.157780956500545, 0.2605078164378112]	5.6046	29.6185	KP~06~Speaking with mask~0.41 µm (50, 150, 300)
P40	Speaking with mask	0.80 µm (50, 150, 300)	6825	8040		4	-11	54	-92	73	0.971059	LogNormalDistribution[3.4014179008179846, 1.0143680392590575]	5.6046	-1.96267	KP~06~Speaking with mask~0.80 µm (50, 150, 300)
P40	Speaking with mask	1.57 µm (50, 150, 300)	6825	8040		6	-36	27	-77	1	0.997248	LogNormalDistribution[1.9090774148976943, 1.7272681335222988]	5.6046	-6.4233	KP~06~Speaking with mask~1.57 µm (50, 150, 300)
P40	Speaking with mask	2.99 µm (50, 150, 300)	6825	8040		0	0	3	-3	6	0.999729	LogNormalDistribution[0.3152169370704321, 1.6222065152748377]	5.6046	0	KP~06~Speaking with mask~2.99 µm (50, 150, 300)
P40	Speaking with mask	6.64 µm (50, 150, 300)	6825	8040		0	1	2	-3	3	0.99998	LogNormalDistribution[0.022724554920363457, 0.812290148025883]	5.6046	0.178425	KP~06~Speaking with mask~6.64 µm (50, 150, 300)
P40	Speaking with mask	12.80 µm (50, 150, 300)	6825	8040		0	-1	1	-3	0	0.999994	LogNormalDistribution[-35.92523529141179, 0.7636836300350975]	5.6046	-0.178425	KP~06~Speaking with mask~12.80 µm (50, 150, 300)
P40	Speaking with mask	25.15 µm (50, 150, 300)	6825	8040		0	0	0	0	0	1		5.6046	0	KP~06~Speaking with mask~25.15 µm (50, 150, 300)
P40	Speaking with mask	29.91 µm (50, 150, 300)	6825	8040		0	0	0	0	0	1		5.6046	0	KP~06~Speaking with mask~29.91 µm (50, 150, 300)
P40	Speaking with mask	Aerosol (50, 150, 300)	6825	8040		59	114	267	-443	434	0.305931	LogNormalDistribution[5.0870803431464715, 0.8253779215453229]	5.6046	20.3404	KP~06~Speaking with mask~Aerosol (50, 150, 300)
P40	Speaking with mask	Droplets (50, 150, 300)	6825	8040		0	0	3	-5	3	0.999858	LogNormalDistribution[0.0931576796932843, 0.9590570631801016]	5.6046	0	KP~06~Speaking with mask~Droplets (50, 150, 300)
P41	Breathing	0.25 µm (50, 150, 300)	3261	4466		20	-68	70	-163	30	0.954522	LogNormalDistribution[3.4961775410988496, 1.3493548427322104]	3.11025	-21.8632	KP~07~Breathing~0.25 µm (50, 150, 300)
P41	Breathing	0.41 µm (50, 150, 300)	3261	4466		8	43	90	-126	198	0.874332	LogNormalDistribution[3.9900730433246667, 0.7106589346391081]	3.11025	13.8252	KP~07~Breathing~0.41 µm (50, 150, 300)
P41	Breathing	0.80 µm (50, 150, 300)	3261	4466		3	7	51	-83	47	0.97154	LogNormalDistribution[2.957162091366801, 0.8311935251541611]	3.11025	2.25062	KP~07~Breathing~0.80 µm (50, 150, 300)
P41	Breathing	1.57 µm (50, 150, 300)	3261	4466		5	-15	11	-33	-4	0.999942	LogNormalDistribution[1.7772421716253157, 2.5041929553283873]	3.11025	-4.82276	KP~07~Breathing~1.57 µm (50, 150, 300)
P41	Breathing	2.99 µm (50, 150, 300)	3261	4466		0	-6	4	-12	0	0.999456	LogNormalDistribution[-0.5869302170934672, 1.9237429672780446]	3.11025	-1.9291	KP~07~Breathing~2.99 µm (50, 150, 300)
P41	Breathing	6.64 µm (50, 150, 300)	3261	4466		0	1	1	0	3	0.999996	LogNormalDistribution[0.4540534542503285, 0.49155731288493715]	3.11025	0.321517	KP~07~Breathing~6.64 µm (50, 150, 300)
P41	Breathing	12.80 µm (50, 150, 300)	3261	4466		0	0	0	0	0	1		3.11025	0	KP~07~Breathing~12.80 µm (50, 150, 300)
P41	Breathing	25.15 µm (50, 150, 300)	3261	4466		0	0	0	0	0	1		3.11025	0	KP~07~Breathing~25.15 µm (50, 150, 300)
P41	Breathing	29.91 µm (50, 150, 300)	3261	4466		0	0	0	0	0	1		3.11025	0	KP~07~Breathing~29.91 µm (50, 150, 300)
P41	Breathing	Aerosol (50, 150, 300)	3261	4466		37	-105	151	-368	88	0.688431	LogNormalDistribution[4.117903327866194, 1.568775884367163]	3.11025	-33.7593	KP~07~Breathing~Aerosol (50, 150, 300)
P41	Breathing	Droplets (50, 150, 300)	3261	4466		0	1	1	0	3	0.999996	LogNormalDistribution[0.45246580154323296, 0.5039316507566065]	3.11025	0.321517	KP~07~Breathing~Droplets (50, 150, 300)
P41	Speaking	0.25 µm (50, 150, 300)	5840	7058		23	-155	252	-628	233	0.141882	LogNormalDistribution[4.695173710584441, 1.408867903574287]	5.79921	-26.7278	KP~07~Speaking~0.25 µm (50, 150, 300)
P41	Speaking	0.41 µm (50, 150, 300)	5840	7058		15	-88	48	-172	-32	0.966313	LogNormalDistribution[3.863516796534612, 0.5411585350538681]	5.79921	-15.1745	KP~07~Speaking~0.41 µm (50, 150, 300)
P41	Speaking	0.80 µm (50, 150, 300)	5840	7058		3	-24	27	-62	15	0.996396	LogNormalDistribution[2.6271116821984175, 1.0011204635208084]	5.79921	-4.13849	KP~07~Speaking~0.80 µm (50, 150, 300)
P41	Speaking	1.57 µm (50, 150, 300)	5840	7058		7	-72	56	-183	-19	0.964209	LogNormalDistribution[4.185861861492471, 1.7796770447728372]	5.79921	-12.4155	KP~07~Speaking~1.57 µm (50, 150, 300)
P41	Speaking	2.99 µm (50, 150, 300)	5840	7058		1	-9	9	-24	10	0.990813	LogNormalDistribution[2.3093840059925324, 0.15417785316218527]	5.79921	-1.55194	KP~07~Speaking~2.99 µm (50, 150, 300)
P41	Speaking	6.64 µm (50, 150, 300)	5840	7058		0	-2	1	-3	0	0.999992	LogNormalDistribution[-34.767704812938554, 1.0401128495204726]	5.79921	-0.344875	KP~07~Speaking~6.64 µm (50, 150, 300)
P41	Speaking	12.80 µm (50, 150, 300)	5840	7058		0	0	0	0	0	1		5.79921	0	KP~07~Speaking~12.80 µm (50, 150, 300)
P41	Speaking	25.15 µm (50, 150, 300)	5840	7058		0	0	0	0	0	1		5.79921	0	KP~07~Speaking~25.15 µm (50, 150, 300)
P41	Speaking	29.91 µm (50, 150, 300)	5840	7058		0	0	0	0	0	1		5.79921	0	KP~07~Speaking~29.91 µm (50, 150, 300)
P41	Speaking	Aerosol (50, 150, 300)	5840	7058		45	-260	312	-867	129	0.0517848	LogNormalDistribution[4.582511107115686, 1.0714987055801142]	5.79921	-44.8337	KP~07~Speaking~Aerosol (50, 150, 300)
P41	Speaking	Droplets (50, 150, 300)	5840	7058		0	-2	1	-3	0	0.999992	LogNormalDistribution[-34.83541913939004, 0.9812674236803857]	5.79921	-0.344875	KP~07~Speaking~Droplets (50, 150, 300)
P41	Speaking with mask	0.25 µm (50, 150, 300)	1200	2405		4	280	104	96	386	0.830275	LogNormalDistribution[5.622349771943758, 0.32414478953343917]	6.94787	40.3001	KP~07~Speaking with mask~0.25 µm (50, 150, 300)
P41	Speaking with mask	0.41 µm (50, 150, 300)	1200	2405		6	129	71	39	229	0.935096	LogNormalDistribution[4.8474424194577885, 0.46453141201744086]	6.94787	18.5668	KP~07~Speaking with mask~0.41 µm (50, 150, 300)
P41	Speaking with mask	0.80 µm (50, 150, 300)	1200	2405		1	22	26	-10	67	0.99816	LogNormalDistribution[3.1429542248017217, 0.8252681352559145]	6.94787	3.16644	KP~07~Speaking with mask~0.80 µm (50, 150, 300)
P41	Speaking with mask	1.57 µm (50, 150, 300)	1200	2405		3	24	43	-35	103	0.991179	LogNormalDistribution[3.606367994176397, 0.579962691387783]	6.94787	3.4543	KP~07~Speaking with mask~1.57 µm (50, 150, 300)
P41	Speaking with mask	2.99 µm (50, 150, 300)	1200	2405		0	0	7	-14	7	0.994231	LogNormalDistribution[1.047790064016587, 0.8494904375402653]	6.94787	0	KP~07~Speaking with mask~2.99 µm (50, 150, 300)
P41	Speaking with mask	6.64 µm (50, 150, 300)	1200	2405		0	0	0	0	0	1		6.94787	0	KP~07~Speaking with mask~6.64 µm (50, 150, 300)
P41	Speaking with mask	12.80 µm (50, 150, 300)	1200	2405		0	0	0	0	0	1		6.94787	0	KP~07~Speaking with mask~12.80 µm (50, 150, 300)
P41	Speaking with mask	25.15 µm (50, 150, 300)	1200	2405		0	0	0	0	0	1		6.94787	0	KP~07~Speaking with mask~25.15 µm (50, 150, 300)
P41	Speaking with mask	29.91 µm (50, 150, 300)	1200	2405		0	0	0	0	0	1		6.94787	0	KP~07~Speaking with mask~29.91 µm (50, 150, 300)
P41	Speaking with mask	Aerosol (50, 150, 300)	1200	2405		14	473	83	320	552	0.916002	LogNormalDistribution[6.157205670488893, 0.14267954817643422]	6.94787	68.0784	KP~07~Speaking with mask~Aerosol (50, 150, 300)
P41	Speaking with mask	Droplets (50, 150, 300)	1200	2405		0	0	0	0	0	1		6.94787	0	KP~07~Speaking with mask~Droplets (50, 150, 300)
P42	Breathing	0.25 µm (50, 150, 300)	3646	4851		10	48	20	5	72	0.999634	LogNormalDistribution[3.8968818688201092, 0.14905301937010235]	3.95646	12.1321	KP~08~Breathing~0.25 µm (50, 150, 300)
P42	Breathing	0.41 µm (50, 150, 300)	3646	4851		8	10	94	-179	84	0.859386	LogNormalDistribution[3.8270662281709735, 0.7756926083001705]	3.95646	2.52751	KP~08~Breathing~0.41 µm (50, 150, 300)
P42	Breathing	0.80 µm (50, 150, 300)	3646	4851		2	19	48	-49	81	0.988764	LogNormalDistribution[3.5868009807417773, 0.6819861213714443]	3.95646	4.80227	KP~08~Breathing~0.80 µm (50, 150, 300)
P42	Breathing	1.57 µm (50, 150, 300)	3646	4851		4	-33	35	-81	42	0.995943	LogNormalDistribution[3.6903893883042738, 0.24968487883995638]	3.95646	-8.34079	KP~08~Breathing~1.57 µm (50, 150, 300)
P42	Breathing	2.99 µm (50, 150, 300)	3646	4851		0	-3	8	-19	14	0.993513	LogNormalDistribution[1.2351775349489833, 1.62174606584493]	3.95646	-0.758254	KP~08~Breathing~2.99 µm (50, 150, 300)
P42	Breathing	6.64 µm (50, 150, 300)	3646	4851		0	0	0	0	0	1		3.95646	0	KP~08~Breathing~6.64 µm (50, 150, 300)
P42	Breathing	12.80 µm (50, 150, 300)	3646	4851		0	0	0	0	0	1		3.95646	0	KP~08~Breathing~12.80 µm (50, 150, 300)
P42	Breathing	25.15 µm (50, 150, 300)	3646	4851		0	0	0	0	0	1		3.95646	0	KP~08~Breathing~25.15 µm (50, 150, 300)
P42	Breathing	29.91 µm (50, 150, 300)	3646	4851		0	0	0	0	0	1		3.95646	0	KP~08~Breathing~29.91 µm (50, 150, 300)
P42	Breathing	Aerosol (50, 150, 300)	3646	4851		24	48	164	-233	216	0.594755	LogNormalDistribution[4.601011397310521, 0.7085557667711369]	3.95646	12.1321	KP~08~Breathing~Aerosol (50, 150, 300)
P42	Breathing	Droplets (50, 150, 300)	3646	4851		0	0	0	0	0	1		3.95646	0	KP~08~Breathing~Droplets (50, 150, 300)
P42	Speaking	0.25 µm (50, 150, 300)	7694	8906		10	90	221	-389	291	0.152941	LogNormalDistribution[4.753297497787508, 0.4184837089211414]	4.58863	19.6137	KP~08~Speaking~0.25 µm (50, 150, 300)
P42	Speaking	0.41 µm (50, 150, 300)	7694	8906		5	92	53	-11	148	0.972337	LogNormalDistribution[4.557406363786341, 0.2266150325163964]	4.58863	20.0496	KP~08~Speaking~0.41 µm (50, 150, 300)
P42	Speaking	0.80 µm (50, 150, 300)	7694	8906		1	32	31	-18	89	0.997949	LogNormalDistribution[3.6149470851761585, 0.4152376632104238]	4.58863	6.97376	KP~08~Speaking~0.80 µm (50, 150, 300)
P42	Speaking	1.57 µm (50, 150, 300)	7694	8906		3	-17	34	-77	19	0.995676	LogNormalDistribution[2.210916489270771, 1.6504283762519656]	4.58863	-3.70481	KP~08~Speaking~1.57 µm (50, 150, 300)
P42	Speaking	2.99 µm (50, 150, 300)	7694	8906		0	-6	4	-11	0	0.999431	LogNormalDistribution[-33.442495705967296, 0.8571960238109032]	4.58863	-1.30758	KP~08~Speaking~2.99 µm (50, 150, 300)
P42	Speaking	6.64 µm (50, 150, 300)	7694	8906		0	0	0	0	0	1		4.58863	0	KP~08~Speaking~6.64 µm (50, 150, 300)
P42	Speaking	12.80 µm (50, 150, 300)	7694	8906		0	0	0	0	0	1		4.58863	0	KP~08~Speaking~12.80 µm (50, 150, 300)
P42	Speaking	25.15 µm (50, 150, 300)	7694	8906		0	0	0	0	0	1		4.58863	0	KP~08~Speaking~25.15 µm (50, 150, 300)
P42	Speaking	29.91 µm (50, 150, 300)	7694	8906		0	0	0	0	0	1		4.58863	0	KP~08~Speaking~29.91 µm (50, 150, 300)
P42	Speaking	Aerosol (50, 150, 300)	7694	8906		18	203	327	-540	517	0.02333	LogNormalDistribution[5.445578774530773, 0.36567069300046223]	4.58863	44.2398	KP~08~Speaking~Aerosol (50, 150, 300)
P42	Speaking	Droplets (50, 150, 300)	7694	8906		0	0	0	0	0	1		4.58863	0	KP~08~Speaking~Droplets (50, 150, 300)
P42	Speaking with mask	0.25 µm (50, 150, 300)	1200	2440		27	-20	93	-113	186	0.880616	LogNormalDistribution[3.939742856053482, 1.1062129677417156]	9.10583	-2.19639	KP~08~Speaking with mask~0.25 µm (50, 150, 300)
P42	Speaking with mask	0.41 µm (50, 150, 300)	1200	2440		16	-2	102	-91	213	0.837826	LogNormalDistribution[4.17135006362447, 0.9707584763386106]	9.10583	-0.219639	KP~08~Speaking with mask~0.41 µm (50, 150, 300)
P42	Speaking with mask	0.80 µm (50, 150, 300)	1200	2440		8	-72	39	-125	-1	0.995017	LogNormalDistribution[2.3429383808851343, 0.7043501536556832]	9.10583	-7.90702	KP~08~Speaking with mask~0.80 µm (50, 150, 300)
P42	Speaking with mask	1.57 µm (50, 150, 300)	1200	2440		9	-50	74	-113	89	0.912899	LogNormalDistribution[3.494275031275941, 1.2349663464695881]	9.10583	-5.49099	KP~08~Speaking with mask~1.57 µm (50, 150, 300)
P42	Speaking with mask	2.99 µm (50, 150, 300)	1200	2440		1	-14	12	-27	6	0.959814	LogNormalDistribution[1.0900533144759403, 1.0258251270407088]	9.10583	-1.53748	KP~08~Speaking with mask~2.99 µm (50, 150, 300)
P42	Speaking with mask	6.64 µm (50, 150, 300)	1200	2440		0	-2	2	-5	1	0.999936	LogNormalDistribution[-0.9904431019317375, 1.6194152749551785]	9.10583	-0.219639	KP~08~Speaking with mask~6.64 µm (50, 150, 300)
P42	Speaking with mask	12.80 µm (50, 150, 300)	1200	2440		0	0	0	0	0	1		9.10583	0	KP~08~Speaking with mask~12.80 µm (50, 150, 300)
P42	Speaking with mask	25.15 µm (50, 150, 300)	1200	2440		0	0	0	0	0	1		9.10583	0	KP~08~Speaking with mask~25.15 µm (50, 150, 300)
P42	Speaking with mask	29.91 µm (50, 150, 300)	1200	2440		0	0	0	0	0	1		9.10583	0	KP~08~Speaking with mask~29.91 µm (50, 150, 300)
P42	Speaking with mask	Aerosol (50, 150, 300)	1200	2440		61	-163	249	-389	435	0.27223	LogNormalDistribution[4.980325329957958, 1.2930438473460162]	9.10583	-17.9006	KP~08~Speaking with mask~Aerosol (50, 150, 300)
P42	Speaking with mask	Droplets (50, 150, 300)	1200	2440		0	-2	2	-5	1	0.999936	LogNormalDistribution[-0.9797538372508054, 1.6329986391651345]	9.10583	-0.219639	KP~08~Speaking with mask~Droplets (50, 150, 300)
P43	Breathing	0.25 µm (50, 150, 300)	3656	4859		14	252	183	45	586	0.418389	LogNormalDistribution[5.542789568979758, 0.4412674359687367]	8.05346	31.2909	KP~09~Breathing~0.25 µm (50, 150, 300)
P43	Breathing	0.41 µm (50, 150, 300)	3656	4859		12	158	34	117	209	0.997378	LogNormalDistribution[5.065524017729216, 0.20995031485268045]	8.05346	19.6189	KP~09~Breathing~0.41 µm (50, 150, 300)
P43	Breathing	0.80 µm (50, 150, 300)	3656	4859		6	-26	41	-84	37	0.988694	LogNormalDistribution[2.876987767876124, 0.9884245412592484]	8.05346	-3.22843	KP~09~Breathing~0.80 µm (50, 150, 300)
P43	Breathing	1.57 µm (50, 150, 300)	3656	4859		5	81	64	-19	192	0.964203	LogNormalDistribution[4.468380127825359, 0.4730490006418066]	8.05346	10.0578	KP~09~Breathing~1.57 µm (50, 150, 300)
P43	Breathing	2.99 µm (50, 150, 300)	3656	4859		1	-4	7	-15	6	0.994042	LogNormalDistribution[0.9984570651346067, 1.1569807573933195]	8.05346	-0.496681	KP~09~Breathing~2.99 µm (50, 150, 300)
P43	Breathing	6.64 µm (50, 150, 300)	3656	4859		0	0	0	0	0	1		8.05346	0	KP~09~Breathing~6.64 µm (50, 150, 300)
P43	Breathing	12.80 µm (50, 150, 300)	3656	4859		0	0	0	0	0	1		8.05346	0	KP~09~Breathing~12.80 µm (50, 150, 300)
P43	Breathing	25.15 µm (50, 150, 300)	3656	4859		0	0	0	0	0	1		8.05346	0	KP~09~Breathing~25.15 µm (50, 150, 300)
P43	Breathing	29.91 µm (50, 150, 300)	3656	4859		0	0	0	0	0	1		8.05346	0	KP~09~Breathing~29.91 µm (50, 150, 300)
P43	Breathing	Aerosol (50, 150, 300)	3656	4859		38	455	302	32	1000	0.121755	LogNormalDistribution[6.153505009719449, 0.4136613397174491]	8.05346	56.4975	KP~09~Breathing~Aerosol (50, 150, 300)
P43	Breathing	Droplets (50, 150, 300)	3656	4859		0	0	0	0	0	1		8.05346	0	KP~09~Breathing~Droplets (50, 150, 300)
P43	Speaking	0.25 µm (50, 150, 300)	7093	8303		11	820	196	509	1082	0.318337	LogNormalDistribution[6.698499525680945, 0.17562467360448417]	8.3908	97.726	KP~09~Speaking~0.25 µm (50, 150, 300)
P43	Speaking	0.41 µm (50, 150, 300)	7093	8303		7	492	186	196	723	0.410765	LogNormalDistribution[6.19168538180572, 0.29528192420083027]	8.3908	58.6356	KP~09~Speaking~0.41 µm (50, 150, 300)
P43	Speaking	0.80 µm (50, 150, 300)	7093	8303		1	145	35	98	194	0.99217	LogNormalDistribution[4.988114615315413, 0.17482216154787403]	8.3908	17.2808	KP~09~Speaking~0.80 µm (50, 150, 300)
P43	Speaking	1.57 µm (50, 150, 300)	7093	8303		5	127	32	69	161	0.995215	LogNormalDistribution[4.832706169985381, 0.21917653139663318]	8.3908	15.1356	KP~09~Speaking~1.57 µm (50, 150, 300)
P43	Speaking	2.99 µm (50, 150, 300)	7093	8303		0	31	12	21	49	0.961487	LogNormalDistribution[3.442707232987034, 0.29622730183387314]	8.3908	3.69452	KP~09~Speaking~2.99 µm (50, 150, 300)
P43	Speaking	6.64 µm (50, 150, 300)	7093	8303		0	-2	3	-6	3	0.999908	LogNormalDistribution[-0.01824585340963648, 1.1599034759296347]	8.3908	-0.238356	KP~09~Speaking~6.64 µm (50, 150, 300)
P43	Speaking	12.80 µm (50, 150, 300)	7093	8303		0	1	1	0	3	0.999994	LogNormalDistribution[0.1828653937870301, 0.73456199579555]	8.3908	0.119178	KP~09~Speaking~12.80 µm (50, 150, 300)
P43	Speaking	25.15 µm (50, 150, 300)	7093	8303		0	0	0	0	0	1		8.3908	0	KP~09~Speaking~25.15 µm (50, 150, 300)
P43	Speaking	29.91 µm (50, 150, 300)	7093	8303		0	1	1	0	3	0.999996	LogNormalDistribution[0.5618381838127053, 0.4092825788432808]	8.3908	0.119178	KP~09~Speaking~29.91 µm (50, 150, 300)
P43	Speaking	Aerosol (50, 150, 300)	7093	8303		24	1605	305	1125	2141	0.129048	LogNormalDistribution[7.371971319684529, 0.13595462966656713]	8.3908	191.281	KP~09~Speaking~Aerosol (50, 150, 300)
P43	Speaking	Droplets (50, 150, 300)	7093	8303		0	0	4	-6	6	0.999729	LogNormalDistribution[0.8028721729800339, 1.175346912084803]	8.3908	0	KP~09~Speaking~Droplets (50, 150, 300)
P43	Speaking with mask	0.25 µm (50, 150, 300)	1200	2403		37	145	520	-573	1160	0.000396364	LogNormalDistribution[5.318281776730189, 1.2906142739430626]	10.1777	14.2468	KP~09~Speaking with mask~0.25 µm (50, 150, 300)
P43	Speaking with mask	0.41 µm (50, 150, 300)	1200	2403		17	316	109	158	492	0.806061	LogNormalDistribution[5.770009435837504, 0.295470411894208]	10.1777	31.0482	KP~09~Speaking with mask~0.41 µm (50, 150, 300)
P43	Speaking with mask	0.80 µm (50, 150, 300)	1200	2403		5	77	44	8	144	0.990822	LogNormalDistribution[4.320285734966572, 0.534227573526613]	10.1777	7.56554	KP~09~Speaking with mask~0.80 µm (50, 150, 300)
P43	Speaking with mask	1.57 µm (50, 150, 300)	1200	2403		10	14	114	-196	240	0.817532	LogNormalDistribution[3.6684206868993825, 1.324490734982217]	10.1777	1.37555	KP~09~Speaking with mask~1.57 µm (50, 150, 300)
P43	Speaking with mask	2.99 µm (50, 150, 300)	1200	2403		2	-4	10	-19	6	0.969595	LogNormalDistribution[1.2719031534531358, 1.1974394222787392]	10.1777	-0.393015	KP~09~Speaking with mask~2.99 µm (50, 150, 300)
P43	Speaking with mask	6.64 µm (50, 150, 300)	1200	2403		0	-6	5	-13	2	0.998599	LogNormalDistribution[0.006666410938649234, 1.031598850784442]	10.1777	-0.589523	KP~09~Speaking with mask~6.64 µm (50, 150, 300)
P43	Speaking with mask	12.80 µm (50, 150, 300)	1200	2403		0	-1	3	-6	3	0.999879	LogNormalDistribution[0.7689185901112606, 0.4445837626441716]	10.1777	-0.0982538	KP~09~Speaking with mask~12.80 µm (50, 150, 300)
P43	Speaking with mask	25.15 µm (50, 150, 300)	1200	2403		0	0	0	0	0	1		10.1777	0	KP~09~Speaking with mask~25.15 µm (50, 150, 300)
P43	Speaking with mask	29.91 µm (50, 150, 300)	1200	2403		0	0	0	0	0	1		10.1777	0	KP~09~Speaking with mask~29.91 µm (50, 150, 300)
P43	Speaking with mask	Aerosol (50, 150, 300)	1200	2403		71	586	610	-227	1780	0.000250685	LogNormalDistribution[6.383391185447311, 0.4473664381245075]	10.1777	57.5767	KP~09~Speaking with mask~Aerosol (50, 150, 300)
P43	Speaking with mask	Droplets (50, 150, 300)	1200	2403		0	-7	8	-19	3	0.993921	LogNormalDistribution[0.7330426447706909, 0.36103726012940957]	10.1777	-0.687776	KP~09~Speaking with mask~Droplets (50, 150, 300)
P44	Breathing	0.25 µm (50, 150, 300)	6572	7776		33	-230	211	-688	123	0.409739	LogNormalDistribution[4.94963699976103, 0.6530405089861491]	8.05624	-28.5493	Tr~01~Breathing~0.25 µm (50, 150, 300)
P44	Breathing	0.41 µm (50, 150, 300)	6572	7776		21	-226	93	-383	-29	0.916006		8.05624	-28.0528	Tr~01~Breathing~0.41 µm (50, 150, 300)
P44	Breathing	0.80 µm (50, 150, 300)	6572	7776		6	-23	53	-113	25	0.97782	LogNormalDistribution[2.426767352550412, 1.0520438397414873]	8.05624	-2.85493	Tr~01~Breathing~0.80 µm (50, 150, 300)
P44	Breathing	1.57 µm (50, 150, 300)	6572	7776		8	-100	60	-225	-25	0.964696	LogNormalDistribution[3.5272575167209776, 1.4229657946268028]	8.05624	-12.4127	Tr~01~Breathing~1.57 µm (50, 150, 300)
P44	Breathing	2.99 µm (50, 150, 300)	6572	7776		1	-15	9	-28	-7	0.97984	LogNormalDistribution[2.3517096611677806, 0.37328543082402205]	8.05624	-1.86191	Tr~01~Breathing~2.99 µm (50, 150, 300)
P44	Breathing	6.64 µm (50, 150, 300)	6572	7776		0	-2	1	-4	-2	0.999999		8.05624	-0.248255	Tr~01~Breathing~6.64 µm (50, 150, 300)
P44	Breathing	12.80 µm (50, 150, 300)	6572	7776		0	-1	1	-3	0	0.999997	LogNormalDistribution[-35.30305563104745, 0.7059722967334672]	8.05624	-0.124127	Tr~01~Breathing~12.80 µm (50, 150, 300)
P44	Breathing	25.15 µm (50, 150, 300)	6572	7776		0	0	0	0	0	1		8.05624	0	Tr~01~Breathing~25.15 µm (50, 150, 300)
P44	Breathing	29.91 µm (50, 150, 300)	6572	7776		0	0	0	0	0	1		8.05624	0	Tr~01~Breathing~29.91 µm (50, 150, 300)
P44	Breathing	Aerosol (50, 150, 300)	6572	7776		70	-597	157	-943	-444	0.715986	LogNormalDistribution[4.098055484795231, 1.36902370142321]	8.05624	-74.104	Tr~01~Breathing~Aerosol (50, 150, 300)
P44	Breathing	Droplets (50, 150, 300)	6572	7776		0	-4	1	-6	-2	0.999997		8.05624	-0.496509	Tr~01~Breathing~Droplets (50, 150, 300)
P44	Speaking	0.25 µm (50, 150, 300)	3907	5135		24	-123	186	-516	244	0.460735	LogNormalDistribution[4.686579928271649, 1.7016632069476554]	13.4608	-9.13766	Tr~01~Speaking~0.25 µm (50, 150, 300)
P44	Speaking	0.41 µm (50, 150, 300)	3907	5135		16	-78	115	-235	119	0.807095	LogNormalDistribution[4.065599003038886, 0.7345043774618085]	13.4608	-5.79461	Tr~01~Speaking~0.41 µm (50, 150, 300)
P44	Speaking	0.80 µm (50, 150, 300)	3907	5135		6	-50	40	-110	4	0.983725	LogNormalDistribution[2.665055662563507, 1.53869348703639]	13.4608	-3.71449	Tr~01~Speaking~0.80 µm (50, 150, 300)
P44	Speaking	1.57 µm (50, 150, 300)	3907	5135		7	-29	71	-150	70	0.956144	LogNormalDistribution[3.951821476032768, 0.3085091267294]	13.4608	-2.15441	Tr~01~Speaking~1.57 µm (50, 150, 300)
P44	Speaking	2.99 µm (50, 150, 300)	3907	5135		1	-11	7	-26	-2	0.995458	LogNormalDistribution[0.6032944018627385, 2.4494818327543895]	13.4608	-0.817189	Tr~01~Speaking~2.99 µm (50, 150, 300)
P44	Speaking	6.64 µm (50, 150, 300)	3907	5135		0	-1	1	-3	0	0.999997	LogNormalDistribution[-35.59466008186661, 0.6426883804505433]	13.4608	-0.0742899	Tr~01~Speaking~6.64 µm (50, 150, 300)
P44	Speaking	12.80 µm (50, 150, 300)	3907	5135		0	0	0	0	0	1		13.4608	0	Tr~01~Speaking~12.80 µm (50, 150, 300)
P44	Speaking	25.15 µm (50, 150, 300)	3907	5135		0	0	0	0	0	1		13.4608	0	Tr~01~Speaking~25.15 µm (50, 150, 300)
P44	Speaking	29.91 µm (50, 150, 300)	3907	5135		0	0	0	0	0	1		13.4608	0	Tr~01~Speaking~29.91 µm (50, 150, 300)
P44	Speaking	Aerosol (50, 150, 300)	3907	5135		55	-306	348	-999	287	0.0556297	LogNormalDistribution[4.6315422763290615, 1.1684991311475983]	13.4608	-22.7327	Tr~01~Speaking~Aerosol (50, 150, 300)
P44	Speaking	Droplets (50, 150, 300)	3907	5135		0	-1	1	-3	0	0.999997	LogNormalDistribution[-35.60844663962399, 0.6285890965850742]	13.4608	-0.0742899	Tr~01~Speaking~Droplets (50, 150, 300)
P5	Breathing	0.25 µm (50, 150, 300)	5897	7103		40	-98	171	-351	144	0.486635	LogNormalDistribution[4.268216056600048, 0.9584364932488202]	6.85545	-14.2952	Qu~12~Breathing~0.25 µm (50, 150, 300)
P5	Breathing	0.41 µm (50, 150, 300)	5897	7103		18	-4	60	-113	57	0.971256	LogNormalDistribution[2.950315952194365, 0.9824215278057286]	6.85545	-0.583477	Qu~12~Breathing~0.41 µm (50, 150, 300)
P5	Breathing	0.80 µm (50, 150, 300)	5897	7103		3	-1	36	-59	56	0.995905	LogNormalDistribution[2.717331796012677, 0.9315408383103615]	6.85545	-0.145869	Qu~12~Breathing~0.80 µm (50, 150, 300)
P5	Breathing	1.57 µm (50, 150, 300)	5897	7103		9	-23	32	-82	4	0.997364	LogNormalDistribution[1.5941413562804756, 2.02803833956523]	6.85545	-3.35499	Qu~12~Breathing~1.57 µm (50, 150, 300)
P5	Breathing	2.99 µm (50, 150, 300)	5897	7103		1	-10	15	-41	4	0.922857	LogNormalDistribution[1.2778545845935434, 1.1183837784718782]	6.85545	-1.45869	Qu~12~Breathing~2.99 µm (50, 150, 300)
P5	Breathing	6.64 µm (50, 150, 300)	5897	7103		0	-2	3	-8	0	0.99984	LogNormalDistribution[-1.6268996082974807, 0.5252665878854398]	6.85545	-0.291739	Qu~12~Breathing~6.64 µm (50, 150, 300)
P5	Breathing	12.80 µm (50, 150, 300)	5897	7103		0	0	0	0	0	1		6.85545	0	Qu~12~Breathing~12.80 µm (50, 150, 300)
P5	Breathing	25.15 µm (50, 150, 300)	5897	7103		0	0	0	0	0	1		6.85545	0	Qu~12~Breathing~25.15 µm (50, 150, 300)
P5	Breathing	29.91 µm (50, 150, 300)	5897	7103		0	0	0	0	0	1		6.85545	0	Qu~12~Breathing~29.91 µm (50, 150, 300)
P5	Breathing	Aerosol (50, 150, 300)	5897	7103		72	-127	237	-494	135	0.266309	LogNormalDistribution[3.9954863492692154, 1.3095944794866408]	6.85545	-18.5254	Qu~12~Breathing~Aerosol (50, 150, 300)
P5	Breathing	Droplets (50, 150, 300)	5897	7103		0	-2	3	-8	0	0.99984	LogNormalDistribution[-1.6318805605442228, 0.4979544121619953]	6.85545	-0.291739	Qu~12~Breathing~Droplets (50, 150, 300)
P5	Speaking	Aerosol (50, 150, 300)	3754	4965		46	251	163	18	416	0.597895	LogNormalDistribution[5.474372509723077, 0.529545571752701]	10.3012	24.3661	Qu~12~Speaking~Aerosol (50, 150, 300)
P5	Speaking	0.25 µm (50, 150, 300)	3754	4965		30	112	141	-75	245	0.640176	LogNormalDistribution[4.747223820730092, 0.6034397574991244]	10.3012	10.8725	Qu~12~Speaking~0.25 µm (50, 150, 300)
P5	Speaking	0.41 µm (50, 150, 300)	3754	4965		9	137	111	-50	237	0.782891	LogNormalDistribution[4.9296302325829195, 0.54496962613826]	10.3012	13.2994	Qu~12~Speaking~0.41 µm (50, 150, 300)
P5	Speaking	0.80 µm (50, 150, 300)	3754	4965		2	14	36	-53	65	0.996178	LogNormalDistribution[3.168786945808336, 0.7920408736732405]	10.3012	1.35906	Qu~12~Speaking~0.80 µm (50, 150, 300)
P5	Speaking	1.57 µm (50, 150, 300)	3754	4965		6	-21	29	-60	22	0.994162	LogNormalDistribution[2.4573700201783244, 1.1522334012485416]	10.3012	-2.03859	Qu~12~Speaking~1.57 µm (50, 150, 300)
P5	Speaking	2.99 µm (50, 150, 300)	3754	4965		1	-5	3	-9	-1	0.999778	LogNormalDistribution[-0.27457965397078204, 1.6664106414871906]	10.3012	-0.48538	Qu~12~Speaking~2.99 µm (50, 150, 300)
P5	Speaking	6.64 µm (50, 150, 300)	3754	4965		0	0	0	0	0	1		10.3012	0	Qu~12~Speaking~6.64 µm (50, 150, 300)
P5	Speaking	12.80 µm (50, 150, 300)	3754	4965		0	-2	2	-6	0	0.999908	LogNormalDistribution[-35.014630500707675, 0.6531981279254871]	10.3012	-0.194152	Qu~12~Speaking~12.80 µm (50, 150, 300)
P5	Speaking	25.15 µm (50, 150, 300)	3754	4965		0	0	0	0	0	1		10.3012	0	Qu~12~Speaking~25.15 µm (50, 150, 300)
P5	Speaking	29.91 µm (50, 150, 300)	3754	4965		0	0	0	0	0	1		10.3012	0	Qu~12~Speaking~29.91 µm (50, 150, 300)
P5	Speaking	Droplets (50, 150, 300)	3754	4965		0	-2	2	-6	0	0.999908	LogNormalDistribution[-34.99115535923728, 0.6453517887633428]	10.3012	-0.194152	Qu~12~Speaking~Droplets (50, 150, 300)
P5	Speaking with mask	0.25 µm (50, 150, 300)	8233	9443		24	355	176	118	633	0.587939	LogNormalDistribution[5.839909064699718, 0.5113192323350242]	6.65816	53.3181	Qu~12~Speaking with mask~0.25 µm (50, 150, 300)
P5	Speaking with mask	0.41 µm (50, 150, 300)	8233	9443		7	201	104	73	351	0.872079	LogNormalDistribution[5.207329143104797, 0.6252927735168754]	6.65816	30.1885	Qu~12~Speaking with mask~0.41 µm (50, 150, 300)
P5	Speaking with mask	0.80 µm (50, 150, 300)	8233	9443		4	-22	5	-28	-13	0.999997		6.65816	-3.30422	Qu~12~Speaking with mask~0.80 µm (50, 150, 300)
P5	Speaking with mask	1.57 µm (50, 150, 300)	8233	9443		5	28	79	-50	170	0.924686	LogNormalDistribution[3.8626641638765986, 1.2131800686482923]	6.65816	4.20537	Qu~12~Speaking with mask~1.57 µm (50, 150, 300)
P5	Speaking with mask	2.99 µm (50, 150, 300)	8233	9443		0	9	11	-8	28	0.980704	LogNormalDistribution[2.349756644325301, 0.8906025334261891]	6.65816	1.35173	Qu~12~Speaking with mask~2.99 µm (50, 150, 300)
P5	Speaking with mask	6.64 µm (50, 150, 300)	8233	9443		0	-3	3	-10	0	0.999757	LogNormalDistribution[-1.0033141876577976, 2.0757900684248214]	6.65816	-0.450575	Qu~12~Speaking with mask~6.64 µm (50, 150, 300)
P5	Speaking with mask	12.80 µm (50, 150, 300)	8233	9443		0	0	0	0	0	1		6.65816	0	Qu~12~Speaking with mask~12.80 µm (50, 150, 300)
P5	Speaking with mask	25.15 µm (50, 150, 300)	8233	9443		0	0	0	0	0	1		6.65816	0	Qu~12~Speaking with mask~25.15 µm (50, 150, 300)
P5	Speaking with mask	29.91 µm (50, 150, 300)	8233	9443		0	0	0	0	0	1		6.65816	0	Qu~12~Speaking with mask~29.91 µm (50, 150, 300)
P5	Speaking with mask	Aerosol (50, 150, 300)	8233	9443		41	564	295	174	1050	0.195839	LogNormalDistribution[6.33320785254475, 0.4776623496712859]	6.65816	84.7081	Qu~12~Speaking with mask~Aerosol (50, 150, 300)
P5	Speaking with mask	Droplets (50, 150, 300)	8233	9443		0	-3	3	-10	0	0.999757	LogNormalDistribution[-1.0128352658074715, 2.1268067074752888]	6.65816	-0.450575	Qu~12~Speaking with mask~Droplets (50, 150, 300)
P6	Breathing	0.25 µm (50, 150, 300)	5752	6954		19	-231	125	-438	-64	0.721596	LogNormalDistribution[4.791061665056465, 0.14018411924007393]	5.1365	-44.9723	Qu~13~Breathing~0.25 µm (50, 150, 300)
P6	Breathing	0.41 µm (50, 150, 300)	5752	6954		17	-226	56	-288	-118	0.979293		5.1365	-43.9989	Qu~13~Breathing~0.41 µm (50, 150, 300)
P6	Breathing	0.80 µm (50, 150, 300)	5752	6954		2	-12	34	-57	50	0.993754	LogNormalDistribution[2.9600341596806747, 1.0197767991713673]	5.1365	-2.33622	Qu~13~Breathing~0.80 µm (50, 150, 300)
P6	Breathing	1.57 µm (50, 150, 300)	5752	6954		5	-48	44	-103	26	0.989163	LogNormalDistribution[2.644108317515598, 0.9430875985237789]	5.1365	-9.34489	Qu~13~Breathing~1.57 µm (50, 150, 300)
P6	Breathing	2.99 µm (50, 150, 300)	5752	6954		0	-6	2	-10	-4	0.999928	LogNormalDistribution[-22.92607101374318, 24.134481791316418]	5.1365	-1.16811	Qu~13~Breathing~2.99 µm (50, 150, 300)
P6	Breathing	6.64 µm (50, 150, 300)	5752	6954		0	-1	2	-4	3	0.999975	LogNormalDistribution[-0.5794195924637315, 1.6429252984179459]	5.1365	-0.194685	Qu~13~Breathing~6.64 µm (50, 150, 300)
P6	Breathing	12.80 µm (50, 150, 300)	5752	6954		0	0	0	0	0	1		5.1365	0	Qu~13~Breathing~12.80 µm (50, 150, 300)
P6	Breathing	25.15 µm (50, 150, 300)	5752	6954		0	0	0	0	0	1		5.1365	0	Qu~13~Breathing~25.15 µm (50, 150, 300)
P6	Breathing	29.91 µm (50, 150, 300)	5752	6954		0	0	0	0	0	1		5.1365	0	Qu~13~Breathing~29.91 µm (50, 150, 300)
P6	Breathing	Droplets (50, 150, 300)	5752	6954		0	-1	2	-4	3	0.999975	LogNormalDistribution[-0.5586074207300182, 1.596883425936104]	5.1365	-0.194685	Qu~13~Breathing~Droplets (50, 150, 300)
P6	Breathing	Aerosol (50, 150, 300)	5752	6954		43	-508	184	-806	-203	0.39042		5.1365	-98.9001	Qu~13~Breathing~Aerosol (50, 150, 300)
P6	Speaking	Aerosol (50, 150, 300)	3354	4557		27	228	191	-37	617	0.356269	LogNormalDistribution[5.46456268895715, 0.6269673200484193]	9.82398	23.2085	Qu~13~Speaking~Aerosol (50, 150, 300)
P6	Speaking	0.25 µm (50, 150, 300)	3354	4557		14	48	145	-94	350	0.553355	LogNormalDistribution[4.577790553281322, 1.0452999425099954]	9.82398	4.886	Qu~13~Speaking~0.25 µm (50, 150, 300)
P6	Speaking	0.41 µm (50, 150, 300)	3354	4557		6	169	36	95	228	0.996111	LogNormalDistribution[5.131171425786804, 0.1003800530859877]	9.82398	17.2028	Qu~13~Speaking~0.41 µm (50, 150, 300)
P6	Speaking	0.80 µm (50, 150, 300)	3354	4557		2	31	40	-34	109	0.994885	LogNormalDistribution[3.728750013380042, 0.41173919275984744]	9.82398	3.15554	Qu~13~Speaking~0.80 µm (50, 150, 300)
P6	Speaking	1.57 µm (50, 150, 300)	3354	4557		4	-10	44	-54	86	0.988178	LogNormalDistribution[3.2062265952249063, 1.1330163307919423]	9.82398	-1.01792	Qu~13~Speaking~1.57 µm (50, 150, 300)
P6	Speaking	2.99 µm (50, 150, 300)	3354	4557		1	-9	6	-19	0	0.996911	LogNormalDistribution[0.07964832131299063, 1.983387708323485]	9.82398	-0.916126	Qu~13~Speaking~2.99 µm (50, 150, 300)
P6	Speaking	6.64 µm (50, 150, 300)	3354	4557		0	0	0	0	0	1		9.82398	0	Qu~13~Speaking~6.64 µm (50, 150, 300)
P6	Speaking	12.80 µm (50, 150, 300)	3354	4557		0	0	0	0	0	1		9.82398	0	Qu~13~Speaking~12.80 µm (50, 150, 300)
P6	Speaking	25.15 µm (50, 150, 300)	3354	4557		0	0	0	0	0	1		9.82398	0	Qu~13~Speaking~25.15 µm (50, 150, 300)
P6	Speaking	29.91 µm (50, 150, 300)	3354	4557		0	0	0	0	0	1		9.82398	0	Qu~13~Speaking~29.91 µm (50, 150, 300)
P6	Speaking	Droplets (50, 150, 300)	3354	4557		0	0	0	0	0	1		9.82398	0	Qu~13~Speaking~Droplets (50, 150, 300)
P6	Speaking with mask	0.25 µm (50, 150, 300)	8378	9576		33	-67	138	-285	149	0.812756	LogNormalDistribution[3.976446611521221, 1.2774216455275909]	5.65073	-11.8569	Qu~13~Speaking with mask~0.25 µm (50, 150, 300)
P6	Speaking with mask	0.41 µm (50, 150, 300)	8378	9576		19	158	95	2	323	0.914466	LogNormalDistribution[5.104906723665354, 0.3327427599227529]	5.65073	27.961	Qu~13~Speaking with mask~0.41 µm (50, 150, 300)
P6	Speaking with mask	0.80 µm (50, 150, 300)	8378	9576		5	30	54	-33	152	0.979183	LogNormalDistribution[3.433718138587759, 0.7578995711162996]	5.65073	5.30905	Qu~13~Speaking with mask~0.80 µm (50, 150, 300)
P6	Speaking with mask	1.57 µm (50, 150, 300)	8378	9576		10	-12	50	-86	55	0.969362	LogNormalDistribution[2.7486197359833047, 1.1026267114286028]	5.65073	-2.12362	Qu~13~Speaking with mask~1.57 µm (50, 150, 300)
P6	Speaking with mask	2.99 µm (50, 150, 300)	8378	9576		1	-24	10	-39	-12	0.973725	LogNormalDistribution[1.5959518532740766, 0.21023044882172756]	5.65073	-4.24724	Qu~13~Speaking with mask~2.99 µm (50, 150, 300)
P6	Speaking with mask	6.64 µm (50, 150, 300)	8378	9576		0	-2	2	-6	0	0.999963	LogNormalDistribution[-0.7470100483638837, 1.47497417503964]	5.65073	-0.353937	Qu~13~Speaking with mask~6.64 µm (50, 150, 300)
P6	Speaking with mask	12.80 µm (50, 150, 300)	8378	9576		0	0	0	0	0	1		5.65073	0	Qu~13~Speaking with mask~12.80 µm (50, 150, 300)
P6	Speaking with mask	25.15 µm (50, 150, 300)	8378	9576		0	0	0	0	0	1		5.65073	0	Qu~13~Speaking with mask~25.15 µm (50, 150, 300)
P6	Speaking with mask	29.91 µm (50, 150, 300)	8378	9576		0	0	0	0	0	1		5.65073	0	Qu~13~Speaking with mask~29.91 µm (50, 150, 300)
P6	Speaking with mask	Aerosol (50, 150, 300)	8378	9576		68	88	239	-270	650	0.429715	LogNormalDistribution[4.790187144759468, 0.911129019027732]	5.65073	15.5732	Qu~13~Speaking with mask~Aerosol (50, 150, 300)
P6	Speaking with mask	Droplets (50, 150, 300)	8378	9576		0	-2	2	-6	0	0.999963	LogNormalDistribution[-0.709068770497986, 1.3955345632651948]	5.65073	-0.353937	Qu~13~Speaking with mask~Droplets (50, 150, 300)
P7	Breathing	Aerosol (50, 150, 300)	6529	7740		28	181	209	-35	511	0.206546	LogNormalDistribution[5.098597623059727, 1.1383853254736507]	3.6099	50.14	Qu~14~Breathing~Aerosol (50, 150, 300)
P7	Breathing	0.25 µm (50, 150, 300)	6529	7740		16	26	139	-151	217	0.657504	LogNormalDistribution[4.658133622651336, 1.170620362886147]	3.6099	7.20242	Qu~14~Breathing~0.25 µm (50, 150, 300)
P7	Breathing	0.41 µm (50, 150, 300)	6529	7740		8	76	95	-107	189	0.821272	LogNormalDistribution[4.402738097584275, 0.5748990783770419]	3.6099	21.0532	Qu~14~Breathing~0.41 µm (50, 150, 300)
P7	Breathing	0.80 µm (50, 150, 300)	6529	7740		1	47	39	4	113	0.991216	LogNormalDistribution[3.8528060711553724, 0.4286964545834354]	3.6099	13.0198	Qu~14~Breathing~0.80 µm (50, 150, 300)
P7	Breathing	1.57 µm (50, 150, 300)	6529	7740		3	-2	41	-37	88	0.990157	LogNormalDistribution[3.3797025607592275, 0.8693039152383714]	3.6099	-0.554033	Qu~14~Breathing~1.57 µm (50, 150, 300)
P7	Breathing	2.99 µm (50, 150, 300)	6529	7740		0	-2	3	-8	2	0.999781	LogNormalDistribution[-0.12069019771955146, 1.6143814656022817]	3.6099	-0.554033	Qu~14~Breathing~2.99 µm (50, 150, 300)
P7	Breathing	6.64 µm (50, 150, 300)	6529	7740		0	-4	3	-7	0	0.99978	LogNormalDistribution[-0.9552472885249509, 1.9695797526002337]	3.6099	-1.10807	Qu~14~Breathing~6.64 µm (50, 150, 300)
P7	Breathing	12.80 µm (50, 150, 300)	6529	7740		0	0	0	0	0	1		3.6099	0	Qu~14~Breathing~12.80 µm (50, 150, 300)
P7	Breathing	25.15 µm (50, 150, 300)	6529	7740		0	0	0	0	0	1		3.6099	0	Qu~14~Breathing~25.15 µm (50, 150, 300)
P7	Breathing	29.91 µm (50, 150, 300)	6529	7740		0	0	0	0	0	1		3.6099	0	Qu~14~Breathing~29.91 µm (50, 150, 300)
P7	Breathing	Droplets (50, 150, 300)	6529	7740		0	-4	3	-7	0	0.99978	LogNormalDistribution[-0.9015899441236954, 2.0805114765884323]	3.6099	-1.10807	Qu~14~Breathing~Droplets (50, 150, 300)
P7	Speaking	Aerosol (50, 150, 300)	3939	5168		49	64	253	-406	313	0.296997	LogNormalDistribution[4.921274061221312, 0.63463052698626]	7.93103	8.06957	Qu~14~Speaking~Aerosol (50, 150, 300)
P7	Speaking	0.25 µm (50, 150, 300)	3939	5168		24	-48	117	-247	121	0.75076	LogNormalDistribution[3.642144751667494, 1.011772174937789]	7.93103	-6.05218	Qu~14~Speaking~0.25 µm (50, 150, 300)
P7	Speaking	0.41 µm (50, 150, 300)	3939	5168		14	94	163	-133	297	0.586293	LogNormalDistribution[4.983519026362724, 0.48817791465923044]	7.93103	11.8522	Qu~14~Speaking~0.41 µm (50, 150, 300)
P7	Speaking	0.80 µm (50, 150, 300)	3939	5168		2	80	48	-2	120	0.978099	LogNormalDistribution[4.3694575959595054, 0.39302060885641854]	7.93103	10.087	Qu~14~Speaking~0.80 µm (50, 150, 300)
P7	Speaking	1.57 µm (50, 150, 300)	3939	5168		8	-66	27	-116	-39	0.99737	LogNormalDistribution[3.8354882633208676, 0.16442372346192777]	7.93103	-8.32174	Qu~14~Speaking~1.57 µm (50, 150, 300)
P7	Speaking	2.99 µm (50, 150, 300)	3939	5168		0	-3	4	-10	2	0.998916	LogNormalDistribution[-0.33328862845318774, 1.426954799140218]	7.93103	-0.378261	Qu~14~Speaking~2.99 µm (50, 150, 300)
P7	Speaking	6.64 µm (50, 150, 300)	3939	5168		0	-1	2	-4	3	0.999978	LogNormalDistribution[-0.6089180454082234, 1.6261139395273339]	7.93103	-0.126087	Qu~14~Speaking~6.64 µm (50, 150, 300)
P7	Speaking	12.80 µm (50, 150, 300)	3939	5168		0	0	0	0	0	1		7.93103	0	Qu~14~Speaking~12.80 µm (50, 150, 300)
P7	Speaking	25.15 µm (50, 150, 300)	3939	5168		0	0	0	0	0	1		7.93103	0	Qu~14~Speaking~25.15 µm (50, 150, 300)
P7	Speaking	29.91 µm (50, 150, 300)	3939	5168		0	0	0	0	0	1		7.93103	0	Qu~14~Speaking~29.91 µm (50, 150, 300)
P7	Speaking	Droplets (50, 150, 300)	3939	5168		0	-1	2	-4	3	0.999978	LogNormalDistribution[-0.4667399250101957, 1.627475728324231]	7.93103	-0.126087	Qu~14~Speaking~Droplets (50, 150, 300)
P8	Breathing	Aerosol (50, 150, 300)	6108	7316		37	-11	196	-283	238	0.325894	LogNormalDistribution[4.382159571732641, 0.9490650176262108]	4.08124	-2.69526	Qu~15~Breathing~Aerosol (50, 150, 300)
P8	Breathing	0.25 µm (50, 150, 300)	6108	7316		17	20	106	-137	150	0.780062	LogNormalDistribution[4.004897073634344, 0.8791042230099287]	4.08124	4.90047	Qu~15~Breathing~0.25 µm (50, 150, 300)
P8	Breathing	0.41 µm (50, 150, 300)	6108	7316		11	40	55	-41	106	0.969582	LogNormalDistribution[3.867688218151854, 0.6765523514871208]	4.08124	9.80093	Qu~15~Breathing~0.41 µm (50, 150, 300)
P8	Breathing	0.80 µm (50, 150, 300)	6108	7316		4	-58	60	-110	51	0.940282	LogNormalDistribution[3.7013316992743786, 1.3494683726828633]	4.08124	-14.2114	Qu~15~Breathing~0.80 µm (50, 150, 300)
P8	Breathing	1.57 µm (50, 150, 300)	6108	7316		5	-9	54	-95	74	0.973246	LogNormalDistribution[2.7345254680370004, 1.2919438006360755]	4.08124	-2.20521	Qu~15~Breathing~1.57 µm (50, 150, 300)
P8	Breathing	2.99 µm (50, 150, 300)	6108	7316		1	-11	3	-16	-5	0.999745		4.08124	-2.69526	Qu~15~Breathing~2.99 µm (50, 150, 300)
P8	Breathing	6.64 µm (50, 150, 300)	6108	7316		0	0	0	0	0	1		4.08124	0	Qu~15~Breathing~6.64 µm (50, 150, 300)
P8	Breathing	12.80 µm (50, 150, 300)	6108	7316		0	0	0	0	0	1		4.08124	0	Qu~15~Breathing~12.80 µm (50, 150, 300)
P8	Breathing	25.15 µm (50, 150, 300)	6108	7316		0	0	0	0	0	1		4.08124	0	Qu~15~Breathing~25.15 µm (50, 150, 300)
P8	Breathing	29.91 µm (50, 150, 300)	6108	7316		0	0	0	0	0	1		4.08124	0	Qu~15~Breathing~29.91 µm (50, 150, 300)
P8	Breathing	Droplets (50, 150, 300)	6108	7316		0	0	0	0	0	1		4.08124	0	Qu~15~Breathing~Droplets (50, 150, 300)
P8	Speaking	Aerosol (50, 150, 300)	3849	5063		39	233	215	-260	437	0.361884	LogNormalDistribution[5.470631807017543, 0.5879044930137761]	9.1381	25.4976	Qu~15~Speaking~Aerosol (50, 150, 300)
P8	Speaking	0.25 µm (50, 150, 300)	3849	5063		17	139	118	-31	244	0.699021	LogNormalDistribution[4.929749055748234, 0.48807819502270516]	9.1381	15.211	Qu~15~Speaking~0.25 µm (50, 150, 300)
P8	Speaking	0.41 µm (50, 150, 300)	3849	5063		15	9	143	-289	153	0.547535	LogNormalDistribution[4.337503451013207, 0.7917340743626792]	9.1381	0.984888	Qu~15~Speaking~0.41 µm (50, 150, 300)
P8	Speaking	0.80 µm (50, 150, 300)	3849	5063		3	43	39	-16	98	0.99078	LogNormalDistribution[3.7818276800211166, 0.6454208854684483]	9.1381	4.70557	Qu~15~Speaking~0.80 µm (50, 150, 300)
P8	Speaking	1.57 µm (50, 150, 300)	3849	5063		4	30	27	-7	71	0.996402	LogNormalDistribution[3.426944761044769, 0.5009976506218745]	9.1381	3.28296	Qu~15~Speaking~1.57 µm (50, 150, 300)
P8	Speaking	2.99 µm (50, 150, 300)	3849	5063		0	6	4	0	11	0.999551	LogNormalDistribution[1.7821372039091394, 0.49610065037241763]	9.1381	0.656592	Qu~15~Speaking~2.99 µm (50, 150, 300)
P8	Speaking	6.64 µm (50, 150, 300)	3849	5063		0	0	2	-3	3	0.999978	LogNormalDistribution[-0.026952424931918472, 1.3210969565186907]	9.1381	0	Qu~15~Speaking~6.64 µm (50, 150, 300)
P8	Speaking	12.80 µm (50, 150, 300)	3849	5063		0	0	1	-3	1	0.999992	LogNormalDistribution[-19.40022118402014, 25.903708180579578]	9.1381	0	Qu~15~Speaking~12.80 µm (50, 150, 300)
P8	Speaking	25.15 µm (50, 150, 300)	3849	5063		0	0	0	0	0	1		9.1381	0	Qu~15~Speaking~25.15 µm (50, 150, 300)
P8	Speaking	29.91 µm (50, 150, 300)	3849	5063		0	0	0	0	0	1		9.1381	0	Qu~15~Speaking~29.91 µm (50, 150, 300)
P8	Speaking	Droplets (50, 150, 300)	3849	5063		0	0	2	-3	2	0.999973	LogNormalDistribution[-0.25224786258623505, 1.1062920904042761]	9.1381	0	Qu~15~Speaking~Droplets (50, 150, 300)
P8	Speaking with mask	0.25 µm (50, 150, 300)	8331	9540		11	96	239	-327	331	0.0738344	LogNormalDistribution[5.037037755529781, 0.6580700461972846]	4.55566	21.0727	Qu~15~Speaking with mask~0.25 µm (50, 150, 300)
P8	Speaking with mask	0.41 µm (50, 150, 300)	8331	9540		8	7	80	-146	111	0.901927	LogNormalDistribution[3.660733640962943, 0.841979729744622]	4.55566	1.53655	Qu~15~Speaking with mask~0.41 µm (50, 150, 300)
P8	Speaking with mask	0.80 µm (50, 150, 300)	8331	9540		2	2	12	-10	24	0.999885	LogNormalDistribution[2.0476713597900758, 1.08598778587736]	4.55566	0.439014	Qu~15~Speaking with mask~0.80 µm (50, 150, 300)
P8	Speaking with mask	1.57 µm (50, 150, 300)	8331	9540		6	-63	52	-143	3	0.981555	LogNormalDistribution[3.2767293465241614, 1.357203576516707]	4.55566	-13.8289	Qu~15~Speaking with mask~1.57 µm (50, 150, 300)
P8	Speaking with mask	2.99 µm (50, 150, 300)	8331	9540		0	-5	6	-13	3	0.996486	LogNormalDistribution[0.35168889153037014, 1.5885593131047198]	4.55566	-1.09753	Qu~15~Speaking with mask~2.99 µm (50, 150, 300)
P8	Speaking with mask	6.64 µm (50, 150, 300)	8331	9540		0	0	0	0	0	1		4.55566	0	Qu~15~Speaking with mask~6.64 µm (50, 150, 300)
P8	Speaking with mask	12.80 µm (50, 150, 300)	8331	9540		0	0	0	0	0	1		4.55566	0	Qu~15~Speaking with mask~12.80 µm (50, 150, 300)
P8	Speaking with mask	25.15 µm (50, 150, 300)	8331	9540		0	0	0	0	0	1		4.55566	0	Qu~15~Speaking with mask~25.15 µm (50, 150, 300)
P8	Speaking with mask	29.91 µm (50, 150, 300)	8331	9540		0	0	0	0	0	1		4.55566	0	Qu~15~Speaking with mask~29.91 µm (50, 150, 300)
P8	Speaking with mask	Aerosol (50, 150, 300)	8331	9540		27	31	316	-598	348	0.0199855	LogNormalDistribution[4.970236703990308, 0.904386820925949]	4.55566	6.80472	Qu~15~Speaking with mask~Aerosol (50, 150, 300)
P8	Speaking with mask	Droplets (50, 150, 300)	8331	9540		0	0	0	0	0	1		4.55566	0	Qu~15~Speaking with mask~Droplets (50, 150, 300)
P9	Breathing	Aerosol (50, 150, 300)	6620	7824		24	200	83	101	323	0.944448	LogNormalDistribution[5.294394236564652, 0.408515109486475]	6.77415	29.524	Qu~16~Breathing~Aerosol (50, 150, 300)
P9	Breathing	0.25 µm (50, 150, 300)	6620	7824		7	177	36	148	237	0.992477	LogNormalDistribution[5.175293453518276, 0.10102258448999754]	6.77415	26.1287	Qu~16~Breathing~0.25 µm (50, 150, 300)
P9	Breathing	0.41 µm (50, 150, 300)	6620	7824		9	28	103	-120	173	0.831323	LogNormalDistribution[4.35676468802926, 1.0468245105378053]	6.77415	4.13336	Qu~16~Breathing~0.41 µm (50, 150, 300)
P9	Breathing	0.80 µm (50, 150, 300)	6620	7824		4	-29	39	-82	35	0.992332	LogNormalDistribution[2.9056315223094393, 1.089035867097471]	6.77415	-4.28098	Qu~16~Breathing~0.80 µm (50, 150, 300)
P9	Breathing	1.57 µm (50, 150, 300)	6620	7824		4	31	30	-16	59	0.996332	LogNormalDistribution[3.5041682576198947, 0.46543302446364176]	6.77415	4.57622	Qu~16~Breathing~1.57 µm (50, 150, 300)
P9	Breathing	2.99 µm (50, 150, 300)	6620	7824		1	-8	11	-23	12	0.969299	LogNormalDistribution[2.2212720393423884, 1.1000176688641445]	6.77415	-1.18096	Qu~16~Breathing~2.99 µm (50, 150, 300)
P9	Breathing	6.64 µm (50, 150, 300)	6620	7824		0	-1	1	-3	0	0.999994	LogNormalDistribution[-35.70243443629504, 0.8585825910378226]	6.77415	-0.14762	Qu~16~Breathing~6.64 µm (50, 150, 300)
P9	Breathing	12.80 µm (50, 150, 300)	6620	7824		0	0	0	0	0	1		6.77415	0	Qu~16~Breathing~12.80 µm (50, 150, 300)
P9	Breathing	25.15 µm (50, 150, 300)	6620	7824		0	0	0	0	0	1		6.77415	0	Qu~16~Breathing~25.15 µm (50, 150, 300)
P9	Breathing	29.91 µm (50, 150, 300)	6620	7824		0	0	0	0	0	1		6.77415	0	Qu~16~Breathing~29.91 µm (50, 150, 300)
P9	Breathing	Droplets (50, 150, 300)	6620	7824		0	-1	1	-3	0	0.999994	LogNormalDistribution[-35.73200172426752, 0.8282563634371389]	6.77415	-0.14762	Qu~16~Breathing~Droplets (50, 150, 300)
P9	Speaking	Aerosol (50, 150, 300)	4532	5738		22	298	187	134	679	0.425473	LogNormalDistribution[5.736996252083281, 0.4160093617465641]	12.2373	24.3518	Qu~16~Speaking~Aerosol (50, 150, 300)
P9	Speaking	0.25 µm (50, 150, 300)	4532	5738		9	243	142	123	523	0.616177	LogNormalDistribution[5.533890961678026, 0.3882885060368662]	12.2373	19.8573	Qu~16~Speaking~0.25 µm (50, 150, 300)
P9	Speaking	0.41 µm (50, 150, 300)	4532	5738		6	75	52	4	154	0.98853	LogNormalDistribution[4.329574845772854, 0.6099063029136483]	12.2373	6.12881	Qu~16~Speaking~0.41 µm (50, 150, 300)
P9	Speaking	0.80 µm (50, 150, 300)	4532	5738		4	-42	49	-129	25	0.978174	LogNormalDistribution[2.8993556890804775, 1.485590749759154]	12.2373	-3.43213	Qu~16~Speaking~0.80 µm (50, 150, 300)
P9	Speaking	1.57 µm (50, 150, 300)	4532	5738		2	30	42	-16	92	0.984748	LogNormalDistribution[3.510062682812196, 0.8281735959342262]	12.2373	2.45152	Qu~16~Speaking~1.57 µm (50, 150, 300)
P9	Speaking	2.99 µm (50, 150, 300)	4532	5738		1	-11	3	-15	-5	0.999745	LogNormalDistribution[-32.72538613493109, 0.5893146888013113]	12.2373	-0.898892	Qu~16~Speaking~2.99 µm (50, 150, 300)
P9	Speaking	6.64 µm (50, 150, 300)	4532	5738		0	-1	1	-3	0	0.999997	LogNormalDistribution[-35.15812207321117, 0.7312711385956646]	12.2373	-0.0817174	Qu~16~Speaking~6.64 µm (50, 150, 300)
P9	Speaking	12.80 µm (50, 150, 300)	4532	5738		0	0	0	0	0	1		12.2373	0	Qu~16~Speaking~12.80 µm (50, 150, 300)
P9	Speaking	25.15 µm (50, 150, 300)	4532	5738		0	0	0	0	0	1		12.2373	0	Qu~16~Speaking~25.15 µm (50, 150, 300)
P9	Speaking	29.91 µm (50, 150, 300)	4532	5738		0	0	0	0	0	1		12.2373	0	Qu~16~Speaking~29.91 µm (50, 150, 300)
P9	Speaking	Droplets (50, 150, 300)	4532	5738		0	-1	1	-3	0	0.999997	LogNormalDistribution[-35.169196748462134, 0.7444190439602635]	12.2373	-0.0817174	Qu~16~Speaking~Droplets (50, 150, 300)
